# Supplementary material for: rac-Ethyl 4-hy­droxy-6-(2-hy­droxy­phen­yl)-2-oxo-4-(trifluoro­methyl)per­hydro­pyrimidine-5-carboxyl­ate
Source: Acta Crystallogr Sect E Struct Rep Online. 2010 Jun 16;66(Pt 7):o1651. doi: 10.1107/S1600536810021355 (PMC3006922; doi:10.1107/S1600536810021355)
Supplement: Supplementary file 2 [file e-66-o1651-Isup2.hkl]

# 
# h,k,l, Fc-squared, Fo-squared, sigma(Fo-squared) and status flag 
# 
data_I
_shelx_title '  _m100516c' 
_shelx_refln_list_code          4 
_shelx_F_calc_maximum      214.21 
_exptl_crystal_F_000       696.00 
_reflns_d_resolution_high  0.7604 
 
loop_ 
 _symmetry_equiv_pos_as_xyz 
 'x, y, z' 
 '-x+1/2, y+1/2, -z+1/2' 
 '-x, -y, -z' 
 'x-1/2, -y-1/2, z-1/2' 
 
_cell_length_a    12.0940 
_cell_length_b     8.6650 
_cell_length_c    14.3110 
_cell_angle_alpha  90.000 
_cell_angle_beta   93.987 
_cell_angle_gamma  90.000 
 
_shelx_F_squared_multiplier     1.000 
 
loop_ 
 _refln_index_h 
 _refln_index_k 
 _refln_index_l 
 _refln_F_squared_calc 
 _refln_F_squared_meas 
 _refln_F_squared_sigma 
 _refln_observed_status 
   2   0   0     8703.48     9099.49     93.75 o 
   4   0   0       27.32       25.43      9.00 o 
   6   0   0     3327.92     3480.55    228.95 o 
   8   0   0        0.84        5.40      9.14 o 
  10   0   0     1038.52      989.98     52.05 o 
  12   0   0      917.99      904.69     39.41 o 
  14   0   0      196.89      187.36     25.37 o 
   1   1   0        1.88        5.90      1.61 o 
   2   1   0      538.39      448.79      6.39 o 
   3   1   0      651.84      599.92     12.76 o 
   4   1   0        9.63       10.63      2.76 o 
   5   1   0      619.36      604.58     10.35 o 
   6   1   0      537.58      543.30     14.37 o 
   7   1   0     2065.30     2245.36     45.69 o 
   8   1   0      283.17      289.05     20.06 o 
   9   1   0      651.12      637.85     21.38 o 
  10   1   0     3202.42     3107.94     48.28 o 
  11   1   0       50.67       49.44     15.05 o 
  12   1   0       21.33       24.96      7.57 o 
  13   1   0       12.47       13.69      6.24 o 
  14   1   0        3.06        5.78      5.46 o 
  15   1   0      124.92      122.91     21.63 o 
   0   2   0    23095.44    24291.80    327.46 o 
   1   2   0      473.58      451.95      5.37 o 
   2   2   0       90.38       89.77      3.19 o 
   3   2   0       95.29       90.59      3.24 o 
   4   2   0     1076.18     1051.38     11.03 o 
   5   2   0      119.72      138.32      7.01 o 
   6   2   0      437.08      482.58     11.97 o 
   7   2   0        0.03        1.04      3.43 o 
   8   2   0       98.07      103.72     10.78 o 
   9   2   0      904.47      910.87     26.02 o 
  10   2   0      676.99      643.31     23.79 o 
  11   2   0     1140.87     1110.69     33.55 o 
  12   2   0       30.09       31.71      9.96 o 
  13   2   0       66.03       67.31     20.55 o 
  14   2   0       59.47       72.57     23.56 o 
  15   2   0       92.67       89.36     20.40 o 
   1   3   0       31.67       19.73      1.66 o 
   2   3   0       24.93       30.04      2.69 o 
   3   3   0      174.73      157.84      9.30 o 
   4   3   0     1856.72     2091.29     25.92 o 
   5   3   0       13.89       22.28      6.05 o 
   6   3   0     5129.49     5579.89    122.53 o 
   7   3   0      207.85      210.18      7.98 o 
   8   3   0        1.37        0.58      2.20 o 
   9   3   0      330.05      319.67     12.65 o 
  10   3   0      872.24      844.07     28.96 o 
  11   3   0       52.31       51.58     15.14 o 
  12   3   0       30.27       30.10      9.75 o 
  13   3   0        7.44        9.87      4.43 o 
  14   3   0       57.39       56.85     18.86 o 
  15   3   0      135.67      110.77     17.75 o 
   0   4   0     3050.61     3273.75     87.30 o 
   1   4   0     3689.52     3773.08    102.60 o 
   2   4   0        1.47        2.85      1.02 o 
   3   4   0       68.63       61.70      3.98 o 
   4   4   0        1.88        1.73      1.30 o 
   5   4   0      146.14      158.93      5.98 o 
   6   4   0      133.45      118.67      6.02 o 
   7   4   0       57.42       57.14      7.56 o 
   8   4   0       72.74       79.27      9.04 o 
   9   4   0       50.10       45.24     13.64 o 
  10   4   0      524.08      453.84     26.06 o 
  11   4   0      255.25      233.88     13.12 o 
  12   4   0        0.46        6.74      5.13 o 
  13   4   0      121.97      135.92     14.34 o 
  14   4   0      147.84      164.77     14.55 o 
   1   5   0       23.43       26.68      2.86 o 
   2   5   0       29.76       45.37      2.82 o 
   3   5   0      693.89      645.85     11.35 o 
   4   5   0      589.66      588.84     11.56 o 
   5   5   0      350.01      341.66      7.12 o 
   6   5   0       18.47       15.24      4.03 o 
   7   5   0      152.43      165.23      6.69 o 
   8   5   0       79.79       90.22      7.57 o 
   9   5   0       10.69       14.39      4.65 o 
  10   5   0      298.70      298.70     13.60 o 
  11   5   0      387.25      382.84     14.88 o 
  12   5   0       12.02       14.68      8.47 o 
  13   5   0       77.45       60.19     27.80 o 
  14   5   0        2.11        5.43      7.37 o 
   0   6   0        9.57       15.42     15.99 o 
   1   6   0      402.27      459.98      8.40 o 
   2   6   0       13.04       11.37      3.07 o 
   3   6   0     1039.44     1026.10     19.18 o 
   4   6   0      397.86      383.45      8.84 o 
   5   6   0       60.87       59.09      4.62 o 
   6   6   0        7.82        8.48      2.67 o 
   7   6   0       86.59       78.15      7.55 o 
   8   6   0       49.35       60.39      7.11 o 
   9   6   0      118.75       88.75      9.32 o 
  10   6   0        5.81       11.29      5.57 o 
  11   6   0      210.97      223.86     15.36 o 
  12   6   0       29.64       21.54      9.70 o 
  13   6   0        2.52        6.17      6.27 o 
   1   7   0       16.08       18.59      5.75 o 
   2   7   0        7.84        6.21      3.44 o 
   3   7   0       39.49       38.80      5.58 o 
   4   7   0      110.56      101.52      7.34 o 
   5   7   0      782.42      812.08     24.33 o 
   6   7   0       56.75       52.44     16.09 o 
   7   7   0       35.46       37.99     12.74 o 
   8   7   0      839.17      892.41     25.72 o 
   9   7   0       68.46       53.91     17.87 o 
  10   7   0      212.04      206.93     17.10 o 
  11   7   0       71.21       95.41     18.17 o 
  12   7   0        7.63        7.61      9.23 o 
   0   8   0      607.99      592.73     18.06 o 
   1   8   0       72.58       63.90      5.92 o 
   2   8   0     1626.09     1544.66     43.62 o 
   3   8   0     1062.11     1079.96     32.99 o 
   4   8   0      394.29      382.42     17.35 o 
   5   8   0      267.45      238.32     15.41 o 
   6   8   0        0.73        6.29      4.95 o 
   7   8   0        4.45        8.81      7.10 o 
   8   8   0      115.81      129.91     36.86 o 
   9   8   0       72.17       69.43     30.83 o 
  10   8   0       33.35       31.00     12.94 o 
  11   8   0       25.69       19.58     17.41 o 
   1   9   0      141.83      162.05     17.22 o 
   2   9   0      299.03      294.96     19.95 o 
   3   9   0       17.21       15.10      6.81 o 
   4   9   0       11.29       14.01      6.32 o 
   5   9   0      163.37      168.51     12.63 o 
   6   9   0        5.66        5.27      5.12 o 
   7   9   0       22.73       22.06     11.09 o 
   8   9   0       43.01       55.56     17.73 o 
   9   9   0        2.83        2.72      4.09 o 
   0  10   0        1.86       10.06      8.79 o 
   1  10   0      226.33      231.79     26.94 o 
   2  10   0      126.10      160.49     43.74 o 
   3  10   0      178.29      186.97     17.05 o 
   4  10   0        0.47        2.32      7.29 o 
   5  10   0       13.77        9.98     11.01 o 
   6  10   0       11.41       10.21      7.66 o 
   7  10   0      138.98      137.40     19.08 o 
   1  11   0       46.36       64.48     43.74 o 
   2  11   0       82.52       44.22     35.18 o 
   3  11   0        1.77        6.02      8.96 o 
   4  11   0        0.42        5.90     11.52 o 
 -15   0   1       61.05       90.46     20.16 o 
 -13   0   1      671.96      746.15     33.82 o 
 -11   0   1      949.13      915.16     37.05 o 
  -9   0   1     2560.70     2589.58     56.36 o 
  -7   0   1      107.27      119.53     17.28 o 
  -5   0   1     2062.90     2160.17     40.41 o 
  -3   0   1      716.81      700.64      9.51 o 
  -1   0   1     4004.25     4016.45     10.48 o 
   1   0   1     8208.34     8842.77    115.99 o 
   3   0   1    20973.59    22507.07    231.71 o 
   5   0   1      428.43      429.85     12.94 o 
   7   0   1      535.80      586.77     22.48 o 
   9   0   1        1.92        3.80      8.80 o 
  11   0   1      946.12     1029.96     56.47 o 
  13   0   1      233.17      212.02     18.53 o 
  15   0   1        5.17        6.46      6.53 o 
 -15   1   1      223.71      250.54     12.51 o 
 -14   1   1       65.38       68.35     19.22 o 
 -13   1   1      111.17      120.67     29.05 o 
 -12   1   1      479.25      471.48     19.84 o 
 -11   1   1       72.22       75.15     22.18 o 
 -10   1   1       60.37       68.22     17.06 o 
  -9   1   1       76.19       83.54     21.60 o 
  -8   1   1     1618.91     1623.30     34.63 o 
  -7   1   1      762.75      733.54     21.24 o 
  -6   1   1     1513.16     1512.40     27.69 o 
  -5   1   1      883.00      890.38     11.09 o 
  -4   1   1      620.41      619.09     20.32 o 
  -3   1   1        1.71        4.48      2.27 o 
  -2   1   1     6620.24     6784.80     54.67 o 
  -1   1   1     2779.50     2822.21     29.70 o 
   0   1   1     1448.93     1408.36     12.72 o 
   1   1   1    11011.45    11772.23    115.67 o 
   2   1   1    19132.79    20818.61    190.39 o 
   3   1   1     2800.67     2591.72     39.16 o 
   4   1   1       57.77       45.54      3.54 o 
   5   1   1        2.68        1.50      2.28 o 
   6   1   1        1.87        5.69      2.20 o 
   7   1   1      185.77      180.06      9.21 o 
   8   1   1       95.05       99.81     11.25 o 
   9   1   1      619.77      601.39     20.86 o 
  10   1   1     1222.16     1166.68     39.81 o 
  11   1   1     1876.67     1857.09     59.18 o 
  12   1   1       35.20       39.22     16.03 o 
  13   1   1       92.57      100.34     16.97 o 
  14   1   1        1.23        2.40      5.08 o 
  15   1   1      138.40      142.33     24.66 o 
 -15   2   1       25.18       29.22     11.02 o 
 -14   2   1       86.08       81.43     26.05 o 
 -13   2   1      519.36      501.19     17.78 o 
 -12   2   1      267.21      270.70     16.73 o 
 -11   2   1      380.40      375.65     17.89 o 
 -10   2   1       74.88       70.69     20.60 o 
  -9   2   1       10.03       13.60      4.61 o 
  -8   2   1     2224.78     2320.95     30.14 o 
  -7   2   1       58.22       60.94     10.68 o 
  -6   2   1     2074.16     2176.29     49.23 o 
  -5   2   1     1434.64     1633.42     18.02 o 
  -4   2   1       81.39       77.38      3.72 o 
  -3   2   1      748.65      799.45     10.59 o 
  -2   2   1     2442.46     2631.01     42.45 o 
  -1   2   1     3245.24     3184.92     48.30 o 
   0   2   1       40.62       41.80      1.90 o 
   1   2   1      133.41      114.18      3.03 o 
   2   2   1        4.24       12.07      2.68 o 
   3   2   1     5876.27     6022.77     76.38 o 
   4   2   1        4.49        5.22      1.80 o 
   5   2   1     6289.31     6823.49     83.00 o 
   6   2   1     2413.02     2444.46     41.35 o 
   7   2   1      280.15      312.48     13.69 o 
   8   2   1      698.66      676.24     18.83 o 
   9   2   1      608.06      626.02     19.98 o 
  10   2   1        6.24       11.38      7.23 o 
  11   2   1       14.97       17.95      7.24 o 
  12   2   1      310.76      297.82     21.07 o 
  13   2   1       39.25       34.82     13.67 o 
  14   2   1        3.08       -0.15      6.95 o 
  15   2   1       53.88       40.78     17.78 o 
 -15   3   1      109.85      121.31     22.40 o 
 -14   3   1       40.41       31.42     11.83 o 
 -13   3   1        5.93        8.01      4.69 o 
 -12   3   1       67.34       62.82     18.18 o 
 -11   3   1      266.23      244.51     14.44 o 
 -10   3   1        8.97       18.07      5.46 o 
  -9   3   1      115.75      118.54      9.57 o 
  -8   3   1        0.64        4.17      3.31 o 
  -7   3   1     3406.46     3450.56     53.13 o 
  -6   3   1        6.03        7.13      2.01 o 
  -5   3   1      675.33      733.56     18.12 o 
  -4   3   1     2969.11     3111.62     31.74 o 
  -3   3   1     2573.59     2852.70     44.84 o 
  -2   3   1     1188.77     1123.41     11.62 o 
  -1   3   1     1319.39     1389.84     13.04 o 
   0   3   1      363.44      348.55      5.31 o 
   1   3   1      253.54      270.65      4.95 o 
   2   3   1     3971.05     4089.64     47.56 o 
   3   3   1     2512.44     2425.75     21.57 o 
   4   3   1     2268.17     2416.92     26.13 o 
   5   3   1     1161.23     1099.06     21.71 o 
   6   3   1        1.71        1.41      3.14 o 
   7   3   1        7.95        6.65      4.18 o 
   8   3   1      155.30      167.58     11.01 o 
   9   3   1       95.66       83.57     21.88 o 
  10   3   1      208.67      215.32     11.64 o 
  11   3   1      359.28      348.54     20.99 o 
  12   3   1      271.39      228.43     19.27 o 
  13   3   1       38.86       43.19     18.85 o 
  14   3   1        7.60       11.54      7.42 o 
  15   3   1       36.92       28.28     20.86 o 
 -14   4   1       69.34       42.32     15.46 o 
 -13   4   1       20.83       17.19      7.26 o 
 -12   4   1      217.29      231.28     12.19 o 
 -11   4   1      150.57      162.88     17.93 o 
 -10   4   1       52.33       50.10     14.34 o 
  -9   4   1      228.47      249.87     10.73 o 
  -8   4   1      624.31      545.02     16.11 o 
  -7   4   1      171.67      153.39      6.59 o 
  -6   4   1      625.89      647.63     10.37 o 
  -5   4   1       26.23       30.63      4.43 o 
  -4   4   1      101.17      111.49      7.44 o 
  -3   4   1     1235.65     1311.85     19.18 o 
  -2   4   1     2122.58     2249.63     39.47 o 
  -1   4   1      570.26      678.46      7.78 o 
   0   4   1      960.02      894.02      8.53 o 
   1   4   1       16.28       16.47      2.93 o 
   2   4   1        3.44        1.36      0.97 o 
   3   4   1      337.84      350.75      7.88 o 
   4   4   1     1353.87     1407.25     22.73 o 
   5   4   1       91.88       99.44      5.86 o 
   6   4   1       36.30       26.69      6.92 o 
   7   4   1        0.21        2.67      2.87 o 
   8   4   1      140.43      121.93     12.21 o 
   9   4   1        4.42        5.20      3.61 o 
  10   4   1        5.43        8.11      5.73 o 
  11   4   1      211.20      204.97     26.13 o 
  12   4   1       15.16       17.56     10.18 o 
  13   4   1       95.09       99.91     30.67 o 
  14   4   1      169.43      179.84     12.76 o 
 -14   5   1        1.81       10.61      5.84 o 
 -13   5   1       61.31       61.73     27.06 o 
 -12   5   1        4.28        3.96      3.47 o 
 -11   5   1      181.75      147.91     11.69 o 
 -10   5   1      140.35      125.35     10.33 o 
  -9   5   1      449.40      405.62     15.33 o 
  -8   5   1        2.27        6.46      3.89 o 
  -7   5   1     1165.97     1166.67     26.44 o 
  -6   5   1      246.32      175.31     22.79 o 
  -5   5   1      197.43      186.64      3.81 o 
  -4   5   1      358.20      397.14      8.11 o 
  -3   5   1      340.16      323.82      9.36 o 
  -2   5   1     1265.11     1291.36     24.24 o 
  -1   5   1      646.49      669.83     10.96 o 
   0   5   1      255.43      260.68      4.96 o 
   1   5   1     2231.91     2319.23     28.67 o 
   2   5   1     1390.08     1433.63     28.09 o 
   3   5   1        1.29        2.59      1.62 o 
   4   5   1       94.17      106.85      5.17 o 
   5   5   1      896.94      882.90     12.69 o 
   6   5   1       50.65       54.83      6.53 o 
   7   5   1       13.15       13.31      3.99 o 
   8   5   1        1.20        1.50      2.93 o 
   9   5   1        3.62        6.22      3.71 o 
  10   5   1       78.18       85.21     12.42 o 
  11   5   1       34.07       30.41     16.43 o 
  12   5   1        0.39        1.99      3.96 o 
  13   5   1       98.28       96.67     20.21 o 
  14   5   1      308.45      354.15     19.30 o 
 -13   6   1       36.00       39.39     22.43 o 
 -12   6   1        7.32        5.54      6.78 o 
 -11   6   1      120.94      140.06     25.67 o 
 -10   6   1      666.58      635.54     24.22 o 
  -9   6   1      240.50      200.30     18.08 o 
  -8   6   1     1687.63     1583.91     43.68 o 
  -7   6   1     1018.84     1001.80     44.21 o 
  -6   6   1     1055.71      928.65     41.40 o 
  -5   6   1        2.68        5.96      4.05 o 
  -4   6   1     1007.79      960.35     19.61 o 
  -3   6   1      147.44      135.96      8.09 o 
  -2   6   1     1701.05     1653.29     53.36 o 
  -1   6   1      178.06      185.71      4.72 o 
   0   6   1        0.65        1.29      1.01 o 
   1   6   1        4.17        5.42      1.55 o 
   2   6   1      398.44      381.07      7.40 o 
   3   6   1      497.68      486.56      8.93 o 
   4   6   1      363.97      341.94      7.42 o 
   5   6   1      181.67      159.01      7.63 o 
   6   6   1      112.73      103.07     10.27 o 
   7   6   1      961.45      948.26     28.08 o 
   8   6   1      310.50      316.78     14.08 o 
   9   6   1       71.57       82.66     24.56 o 
  10   6   1       58.64       62.49     20.92 o 
  11   6   1       13.14       25.29     11.01 o 
  12   6   1       21.35       10.46      4.77 o 
  13   6   1       41.26       34.06     18.16 o 
 -12   7   1      198.13      232.99     18.20 o 
 -11   7   1       34.29       29.35     14.90 o 
 -10   7   1      110.60      103.03     39.06 o 
  -9   7   1      312.98      341.69     17.64 o 
  -8   7   1      240.94      218.56     14.94 o 
  -7   7   1        0.27        1.69      4.28 o 
  -6   7   1       18.12       20.16      7.97 o 
  -5   7   1       44.65       48.39     13.22 o 
  -4   7   1        1.35        6.35      4.21 o 
  -3   7   1     1148.42     1133.07     32.17 o 
  -2   7   1      321.32      294.09      8.58 o 
  -1   7   1     1149.92     1120.42     29.12 o 
   0   7   1     1202.39     1139.70     37.53 o 
   1   7   1       63.83       58.03      3.54 o 
   2   7   1      579.51      570.19     16.21 o 
   3   7   1      362.43      347.77     11.23 o 
   4   7   1     1593.30     1607.51     28.63 o 
   5   7   1      134.74      127.61      8.87 o 
   6   7   1      822.04      788.91     26.62 o 
   7   7   1       39.28       48.33     16.24 o 
   8   7   1      657.21      714.28     22.10 o 
   9   7   1       79.10       95.10     26.11 o 
  10   7   1       65.97       65.86     23.30 o 
  11   7   1      203.66      188.72     14.81 o 
  12   7   1        0.13        2.03      6.49 o 
 -11   8   1        0.03        5.07      4.25 o 
 -10   8   1        6.10        9.41      6.43 o 
  -9   8   1       21.56       17.67     10.22 o 
  -8   8   1        8.31       11.21      6.20 o 
  -7   8   1       46.48       57.30     16.42 o 
  -6   8   1        2.87        9.55      4.50 o 
  -5   8   1       89.66       73.10     23.52 o 
  -4   8   1      174.78      181.04     15.71 o 
  -3   8   1       78.55       68.76     10.59 o 
  -2   8   1      430.33      427.40     17.93 o 
  -1   8   1      177.82      165.75     12.03 o 
   0   8   1      231.40      220.01      9.24 o 
   1   8   1       57.24       48.25      4.27 o 
   2   8   1      123.36      130.03      7.55 o 
   3   8   1      185.02      191.60      9.41 o 
   4   8   1      132.19      120.15     14.22 o 
   5   8   1       82.38       76.58     23.22 o 
   6   8   1       48.34       53.26     16.87 o 
   7   8   1        1.41        3.65      5.60 o 
   8   8   1        6.73        9.45      6.61 o 
   9   8   1       83.54       79.22     34.12 o 
  10   8   1       10.16       11.02      7.40 o 
  11   8   1        0.42        2.21      4.48 o 
  -9   9   1      117.30      121.31     18.39 o 
  -8   9   1      149.91      142.85     13.29 o 
  -7   9   1        1.02        2.85      5.17 o 
  -6   9   1        0.18        0.42      3.14 o 
  -5   9   1      144.98      144.90     14.22 o 
  -4   9   1       71.93       57.11     22.51 o 
  -3   9   1        1.46        2.67      3.19 o 
  -2   9   1      198.15      153.45     17.60 o 
  -1   9   1       64.07       54.46     25.02 o 
   0   9   1      347.52      359.24     20.38 o 
   1   9   1      276.22      302.26     15.94 o 
   2   9   1      451.90      486.82     22.18 o 
   3   9   1      118.01      117.35     17.07 o 
   4   9   1      649.89      629.06     26.16 o 
   5   9   1       43.13       33.70     13.13 o 
   6   9   1       77.67       73.94     26.04 o 
   7   9   1      512.93      559.52     20.53 o 
   8   9   1       41.06       26.14     13.37 o 
   9   9   1      280.52      294.90     16.81 o 
  -7  10   1       37.17       41.78     28.07 o 
  -6  10   1      518.71      582.01     28.20 o 
  -5  10   1        8.11        4.47      8.79 o 
  -4  10   1       72.65       70.07     28.73 o 
  -3  10   1        4.24        5.11      6.23 o 
  -2  10   1      647.97      722.81     30.26 o 
  -1  10   1       23.77       25.10     11.94 o 
   0  10   1       81.83      113.61     36.82 o 
   1  10   1       61.03       49.84     25.29 o 
   2  10   1      151.46      124.32     73.69 o 
   3  10   1        0.19        5.51     11.04 o 
   4  10   1       13.52       20.15     14.12 o 
   5  10   1       18.48       15.37     12.37 o 
   6  10   1      178.48      201.37     20.73 o 
   7  10   1        5.31        4.10     10.83 o 
  -4  11   1       92.21       60.45     53.01 o 
  -3  11   1        2.54        8.76     10.34 o 
  -2  11   1        0.29        3.15      9.47 o 
  -1  11   1       23.88       18.80     16.93 o 
   0  11   1       14.06       17.60     14.66 o 
   1  11   1      108.50       95.85     72.78 o 
   2  11   1       19.19       11.76      8.39 o 
   3  11   1        3.29        5.77      5.68 o 
 -14   0   2       11.97       14.63      8.77 o 
 -12   0   2      744.45      765.51     28.77 o 
 -10   0   2     7260.63     7701.33     81.85 o 
  -8   0   2        3.91        5.96      4.48 o 
  -6   0   2      154.98      133.53      8.19 o 
  -4   0   2    10139.13    11099.63    234.33 o 
  -2   0   2     1195.46     1227.03      8.60 o 
   0   0   2     4048.51     4310.83     29.16 o 
   2   0   2      560.17      555.49     10.66 o 
   4   0   2     6451.07     6610.14    164.40 o 
   6   0   2      953.48      934.64     28.98 o 
   8   0   2     2532.21     2583.57     64.09 o 
  10   0   2      734.79      751.59     33.82 o 
  12   0   2       18.18       30.64     27.05 o 
  14   0   2      606.73      651.70     33.01 o 
 -15   1   2        1.23        3.03      3.11 o 
 -14   1   2      194.86      217.01     15.23 o 
 -13   1   2      195.69      210.82     13.09 o 
 -12   1   2       71.51       70.34     16.92 o 
 -11   1   2      388.64      361.94     13.96 o 
 -10   1   2       12.01       12.53      4.42 o 
  -9   1   2      506.86      486.66     15.98 o 
  -8   1   2       64.37       86.95     19.70 o 
  -7   1   2      334.77      294.03     11.33 o 
  -6   1   2      137.19      144.49      6.61 o 
  -5   1   2      750.47      814.30     17.51 o 
  -4   1   2      338.41      341.52      6.06 o 
  -3   1   2     1473.07     1297.08     12.12 o 
  -2   1   2      570.51      558.66      5.01 o 
  -1   1   2       51.55       49.65      1.49 o 
   0   1   2      554.41      554.47      4.27 o 
   1   1   2      221.62      256.93      4.20 o 
   2   1   2        2.01        2.08      1.67 o 
   3   1   2      803.75      837.41     12.14 o 
   4   1   2     5276.21     5275.93     75.62 o 
   5   1   2       11.21       10.14      2.43 o 
   6   1   2     4114.83     4416.10     66.11 o 
   7   1   2      545.84      577.15     15.86 o 
   8   1   2      141.81      134.27      9.10 o 
   9   1   2      305.81      283.72     13.22 o 
  10   1   2      192.99      168.21     16.25 o 
  11   1   2       28.80       30.55     15.29 o 
  12   1   2        2.11        4.27      5.12 o 
  13   1   2       58.41       59.39     20.87 o 
  14   1   2       61.21       52.65     21.60 o 
  15   1   2      181.33      241.43     17.55 o 
 -15   2   2       53.26       41.00     16.17 o 
 -14   2   2      224.52      233.90     14.20 o 
 -13   2   2      213.80      207.51     15.63 o 
 -12   2   2      357.73      352.66     14.97 o 
 -11   2   2        7.85       14.69      5.22 o 
 -10   2   2     1145.89     1195.21     25.07 o 
  -9   2   2       54.84       55.27     13.83 o 
  -8   2   2       14.64       22.14      6.08 o 
  -7   2   2      248.34      213.21     11.03 o 
  -6   2   2      453.70      509.03     12.18 o 
  -5   2   2      315.67      312.66      9.54 o 
  -4   2   2     3268.80     3467.92     31.46 o 
  -3   2   2     4596.31     4554.28     55.97 o 
  -2   2   2       41.69       41.17      2.11 o 
  -1   2   2      258.08      228.70      4.07 o 
   0   2   2     1347.78     1301.04      9.33 o 
   1   2   2     5986.72     5957.11     42.64 o 
   2   2   2        9.99       12.32      2.76 o 
   3   2   2      318.68      298.81      6.42 o 
   4   2   2     2994.84     3108.05     33.51 o 
   5   2   2     4594.01     4508.18     35.91 o 
   6   2   2      350.19      376.79     12.58 o 
   7   2   2      581.34      587.98     17.91 o 
   8   2   2     1721.35     1741.42     29.73 o 
   9   2   2        0.67        4.58      3.62 o 
  10   2   2     2045.91     2031.48     44.84 o 
  11   2   2      754.89      716.91     28.98 o 
  12   2   2      177.71      155.61     18.72 o 
  13   2   2      159.72      133.54     44.05 o 
  14   2   2        0.39        5.37      5.41 o 
  15   2   2        9.78        8.07      6.75 o 
 -15   3   2       39.16       31.71     13.09 o 
 -14   3   2       66.13       65.94     19.97 o 
 -13   3   2      111.14      109.76     15.09 o 
 -12   3   2       40.58       28.24      6.69 o 
 -11   3   2        4.70       17.05      5.91 o 
 -10   3   2      597.89      606.20     18.24 o 
  -9   3   2       66.23       76.84     19.71 o 
  -8   3   2       49.40       59.83     12.49 o 
  -7   3   2      331.88      322.35      8.97 o 
  -6   3   2     1851.83     1931.78     31.67 o 
  -5   3   2      193.97      180.96      6.06 o 
  -4   3   2     3598.55     3898.93    126.31 o 
  -3   3   2      555.47      579.09     11.69 o 
  -2   3   2     1257.07     1259.17     14.79 o 
  -1   3   2      287.05      287.79      4.92 o 
   0   3   2     2158.30     2116.84     17.60 o 
   1   3   2     1469.22     1503.68     12.56 o 
   2   3   2      647.40      625.45      8.52 o 
   3   3   2      174.64      162.45      5.37 o 
   4   3   2     2891.17     2807.01     51.83 o 
   5   3   2       10.38       19.27      5.93 o 
   6   3   2      345.02      304.37     11.57 o 
   7   3   2      624.39      671.90     18.87 o 
   8   3   2       97.48       87.46     11.67 o 
   9   3   2      152.10      126.22     12.18 o 
  10   3   2      106.43      102.81     37.07 o 
  11   3   2      156.81      159.66     10.97 o 
  12   3   2       27.18       17.56      7.72 o 
  13   3   2       10.80        9.46      6.52 o 
  14   3   2       20.57       18.47      7.79 o 
  15   3   2      218.71      222.74     17.00 o 
 -14   4   2       84.85      105.72     17.89 o 
 -13   4   2       28.08       44.16     13.91 o 
 -12   4   2      126.15      113.95     12.40 o 
 -11   4   2      100.69       74.89      9.52 o 
 -10   4   2        0.44        2.78      3.72 o 
  -9   4   2       32.11       32.69      8.97 o 
  -8   4   2        7.50        6.72      1.93 o 
  -7   4   2      864.83      917.84     16.27 o 
  -6   4   2      624.47      666.83     11.34 o 
  -5   4   2     1828.42     1910.52     26.85 o 
  -4   4   2     2959.62     3056.22     50.54 o 
  -3   4   2        2.28        2.15      3.80 o 
  -2   4   2     1144.71     1235.26     24.56 o 
  -1   4   2     4396.96     4632.78     73.23 o 
   0   4   2      416.07      449.49      7.90 o 
   1   4   2      791.74      802.90      8.64 o 
   2   4   2       48.10       39.97      3.59 o 
   3   4   2        9.40       12.50      3.20 o 
   4   4   2       46.93       55.40      5.19 o 
   5   4   2      431.78      436.85     13.40 o 
   6   4   2      144.40      160.47      8.25 o 
   7   4   2       13.06       14.28      6.00 o 
   8   4   2      275.58      295.94     13.23 o 
   9   4   2       46.53       40.37     12.27 o 
  10   4   2        0.46        4.70      4.27 o 
  11   4   2       17.39        9.70      4.21 o 
  12   4   2        2.61        2.61      4.96 o 
  13   4   2       17.94       10.94      8.17 o 
  14   4   2       44.01       35.90     23.47 o 
 -14   5   2        7.01        8.80      6.93 o 
 -13   5   2      183.72      172.92     19.05 o 
 -12   5   2      112.77      106.30     31.93 o 
 -11   5   2      143.02      120.57     12.60 o 
 -10   5   2       19.63       34.62      9.96 o 
  -9   5   2      344.44      290.32     11.12 o 
  -8   5   2      201.14      221.53      7.65 o 
  -7   5   2       17.42       18.35      3.54 o 
  -6   5   2      123.88      125.82      8.68 o 
  -5   5   2       91.02       82.27      5.67 o 
  -4   5   2      218.30      228.37     10.82 o 
  -3   5   2      270.77      274.39     11.66 o 
  -2   5   2       28.73       31.54      3.23 o 
  -1   5   2      549.92      544.52     12.08 o 
   0   5   2      577.79      556.26      8.53 o 
   1   5   2      338.56      380.22     10.28 o 
   2   5   2      284.25      273.81      6.60 o 
   3   5   2      117.67      126.58      5.77 o 
   4   5   2      361.12      374.21      9.19 o 
   5   5   2      397.88      354.15      9.06 o 
   6   5   2        0.01        1.01      1.44 o 
   7   5   2      627.59      615.75     17.53 o 
   8   5   2        5.39       12.53      4.02 o 
   9   5   2      390.89      369.97     16.51 o 
  10   5   2       34.49       40.01     14.03 o 
  11   5   2        3.79        5.29      3.72 o 
  12   5   2        0.34        4.47      5.99 o 
  13   5   2       31.03       21.72     13.42 o 
  14   5   2       20.29       22.57     20.00 o 
 -13   6   2        0.47        7.42      5.19 o 
 -12   6   2       41.19       40.89     21.77 o 
 -11   6   2        5.17        5.00      6.99 o 
 -10   6   2       28.25       25.68     10.82 o 
  -9   6   2       24.34       25.40      9.14 o 
  -8   6   2      303.51      304.00     16.48 o 
  -7   6   2      473.14      469.80     21.60 o 
  -6   6   2       56.81       83.97     22.91 o 
  -5   6   2      138.96      117.62     12.21 o 
  -4   6   2      211.55      213.08     11.70 o 
  -3   6   2      241.03      237.09     11.21 o 
  -2   6   2      108.05      102.95      5.98 o 
  -1   6   2        1.24        2.94      1.39 o 
   0   6   2        6.96        7.38      2.50 o 
   1   6   2        0.81        3.70      1.49 o 
   2   6   2        6.27        8.12      2.04 o 
   3   6   2       76.86       68.90      4.62 o 
   4   6   2      954.85      941.29     24.57 o 
   5   6   2      205.21      196.88      8.80 o 
   6   6   2       44.60       48.67     14.95 o 
   7   6   2      109.52      109.39     12.06 o 
   8   6   2      692.08      722.56     22.92 o 
   9   6   2      186.34      195.37     11.74 o 
  10   6   2        0.76        4.23      5.78 o 
  11   6   2       27.38       24.16     10.95 o 
  12   6   2       18.64       19.40      9.10 o 
  13   6   2      141.56      160.67     16.53 o 
 -12   7   2      108.04      135.40     24.21 o 
 -11   7   2      147.39      202.26     14.83 o 
 -10   7   2       15.67       13.63      7.20 o 
  -9   7   2        8.05       12.03      4.90 o 
  -8   7   2        5.49        5.21      4.99 o 
  -7   7   2      594.73      557.07     24.20 o 
  -6   7   2        1.68        3.64      4.92 o 
  -5   7   2      571.88      538.71     19.93 o 
  -4   7   2       70.26       69.49     20.92 o 
  -3   7   2      437.79      430.84     16.42 o 
  -2   7   2       71.25       67.43      4.36 o 
  -1   7   2       75.14       58.21      6.07 o 
   0   7   2       22.37       15.60      4.36 o 
   1   7   2      631.94      594.51     11.98 o 
   2   7   2       60.45       58.22      4.46 o 
   3   7   2     1622.36     1632.88     27.36 o 
   4   7   2       46.91       49.17     13.86 o 
   5   7   2      205.28      196.56     10.50 o 
   6   7   2       69.13       64.90     10.85 o 
   7   7   2      423.82      399.80     17.84 o 
   8   7   2      294.21      287.23     16.65 o 
   9   7   2      281.06      276.57     15.22 o 
  10   7   2       61.80       59.89     23.17 o 
  11   7   2       14.13       10.60      8.06 o 
  12   7   2      186.77      229.66     16.79 o 
 -11   8   2        0.47        4.54      5.92 o 
 -10   8   2       16.56       12.43      8.59 o 
  -9   8   2       74.92       84.07     27.43 o 
  -8   8   2       30.49       33.82     11.92 o 
  -7   8   2       69.85       85.79     26.57 o 
  -6   8   2      843.90      808.65     24.28 o 
  -5   8   2        0.01        1.44      4.63 o 
  -4   8   2        2.37        2.14      5.52 o 
  -3   8   2     1451.31     1564.06     42.68 o 
  -2   8   2      398.71      388.91     22.95 o 
  -1   8   2       17.72       19.66      6.83 o 
   0   8   2      268.83      257.74     15.15 o 
   1   8   2      180.84      172.10      6.86 o 
   2   8   2        0.04        1.75      2.79 o 
   3   8   2       77.80       94.92      8.34 o 
   4   8   2        0.68        3.29      2.91 o 
   5   8   2      243.69      256.30     13.98 o 
   6   8   2      198.89      209.19     12.87 o 
   7   8   2      228.89      248.54     16.89 o 
   8   8   2       20.83       23.83     13.26 o 
   9   8   2      277.00      270.87     15.58 o 
  10   8   2        0.50        5.59      3.89 o 
  11   8   2      172.35      151.94     16.83 o 
  -9   9   2       10.45        6.88      7.73 o 
  -8   9   2       74.71       71.61     35.84 o 
  -7   9   2       96.99       72.00     31.66 o 
  -6   9   2       43.48       42.18     19.05 o 
  -5   9   2       88.11       75.71     29.55 o 
  -4   9   2      101.61       95.04     11.00 o 
  -3   9   2       10.31        7.52      3.94 o 
  -2   9   2      271.97      270.04     13.14 o 
  -1   9   2       32.13       30.80     13.82 o 
   0   9   2      495.33      523.84     21.81 o 
   1   9   2        7.22        6.99      3.91 o 
   2   9   2        0.93        2.52      8.18 o 
   3   9   2      373.01      347.32     19.68 o 
   4   9   2      572.20      585.62     25.30 o 
   5   9   2       78.34       66.74     25.87 o 
   6   9   2       17.28       17.18      9.67 o 
   7   9   2       43.30       44.52     22.03 o 
   8   9   2       55.44       44.17     22.12 o 
   9   9   2        5.33        7.24      5.88 o 
  -7  10   2      136.09      182.31     17.91 o 
  -6  10   2        0.43        4.83      5.24 o 
  -5  10   2       57.16       56.50     31.17 o 
  -4  10   2        8.71       13.82      8.53 o 
  -3  10   2       22.66       24.15     19.40 o 
  -2  10   2       17.04       23.73     15.16 o 
  -1  10   2        7.66        8.73     10.85 o 
   0  10   2       30.18       36.11     17.60 o 
   1  10   2      227.16      270.64     25.24 o 
   2  10   2       70.19       85.21     40.13 o 
   3  10   2      294.74      338.05     29.66 o 
   4  10   2       85.89       98.17     16.36 o 
   5  10   2      264.84      284.14     19.51 o 
   6  10   2        1.98       -0.76      7.25 o 
   7  10   2      715.25      830.83     35.04 o 
  -3  11   2       64.39       70.58     52.44 o 
  -2  11   2        1.22        8.62      9.72 o 
  -1  11   2       92.53       90.06     65.43 o 
   0  11   2      153.54      174.77     45.57 o 
   1  11   2      112.97      109.88     75.26 o 
   2  11   2        5.16       16.42      9.70 o 
   3  11   2        0.28       20.40     18.02 o 
 -15   0   3      598.94      646.17     26.59 o 
 -13   0   3      143.41      123.01     37.65 o 
 -11   0   3       94.08       97.47     26.01 o 
  -9   0   3     2584.81     2734.80     49.02 o 
  -7   0   3     1017.93      962.70     26.78 o 
  -5   0   3        0.97        0.98      2.47 o 
  -3   0   3      832.47      803.04      9.41 o 
  -1   0   3      940.02      893.07     12.20 o 
   1   0   3     4724.87     4859.04    203.18 o 
   3   0   3     4096.13     3798.03     24.03 o 
   5   0   3      120.98      177.45     10.29 o 
   7   0   3      575.60      591.63     24.64 o 
   9   0   3       66.06      109.97     42.33 o 
  11   0   3      121.68      127.29     19.70 o 
  13   0   3       11.32       13.35     13.96 o 
  15   0   3      354.10      376.26     28.44 o 
 -15   1   3        0.10        3.17      4.19 o 
 -14   1   3        5.48        4.58      4.07 o 
 -13   1   3        0.08        3.99      4.15 o 
 -12   1   3      329.75      310.93     13.71 o 
 -11   1   3      126.64      138.68     15.78 o 
 -10   1   3      367.26      366.54     12.05 o 
  -9   1   3       65.79       71.15     14.66 o 
  -8   1   3       53.60       53.52     12.70 o 
  -7   1   3      458.55      471.94     13.08 o 
  -6   1   3     1061.40     1156.54     19.12 o 
  -5   1   3      139.47      129.06      5.32 o 
  -4   1   3      300.15      278.98      5.93 o 
  -3   1   3       18.89       23.74      2.21 o 
  -2   1   3    20609.13    21744.96    262.00 o 
  -1   1   3      308.15      307.04      4.27 o 
   0   1   3     3976.55     4153.66     50.32 o 
   1   1   3     2258.41     2295.47     32.93 o 
   2   1   3     1936.36     1933.19     33.75 o 
   3   1   3      130.53      133.37      4.45 o 
   4   1   3     7922.91     8535.58    219.63 o 
   5   1   3       51.96       47.94      5.26 o 
   6   1   3     2359.30     2375.35     40.24 o 
   7   1   3     1139.19     1113.54     26.19 o 
   8   1   3       66.66       57.57     15.51 o 
   9   1   3       46.01       45.89     12.90 o 
  10   1   3       23.70       25.56      7.58 o 
  11   1   3      289.56      288.50     22.99 o 
  12   1   3      361.94      352.25     19.16 o 
  13   1   3      109.63      117.13     56.38 o 
  14   1   3        0.35       -1.44      7.97 o 
  15   1   3       46.42       34.12     23.27 o 
 -15   2   3      108.49      100.03     15.99 o 
 -14   2   3       22.31       25.51      7.83 o 
 -13   2   3      133.75      146.13     17.87 o 
 -12   2   3      418.06      423.02     14.44 o 
 -11   2   3        7.17        6.67      3.92 o 
 -10   2   3      241.91      210.97      9.35 o 
  -9   2   3       40.69       59.31     13.37 o 
  -8   2   3      320.45      301.44      9.42 o 
  -7   2   3        2.93        2.55      1.57 o 
  -6   2   3        0.11        3.41      1.37 o 
  -5   2   3     1345.19     1440.08     14.13 o 
  -4   2   3     3412.13     3406.49     46.67 o 
  -3   2   3       65.95       61.84      2.38 o 
  -2   2   3       60.08       68.53      2.05 o 
  -1   2   3      301.18      268.18      4.09 o 
   0   2   3      112.27      126.37      3.10 o 
   1   2   3      299.34      298.95     13.64 o 
   2   2   3     2272.48     2155.80     24.60 o 
   3   2   3       63.56       60.12      3.54 o 
   4   2   3      553.15      511.59     10.71 o 
   5   2   3      647.18      631.75     12.96 o 
   6   2   3     1005.44     1070.62     25.18 o 
   7   2   3     1080.23     1117.84     26.89 o 
   8   2   3      969.47     1004.06     29.21 o 
   9   2   3      106.05      102.18     14.03 o 
  10   2   3        0.81        5.50      4.63 o 
  11   2   3        0.03        3.69      5.47 o 
  12   2   3       11.49       17.01      7.12 o 
  13   2   3       58.91       44.33     19.46 o 
  14   2   3        6.10        9.38      5.67 o 
  15   2   3       18.94       22.34     12.81 o 
 -15   3   3      211.54      225.09     14.64 o 
 -14   3   3      286.56      304.42     16.92 o 
 -13   3   3       94.39      132.90     11.82 o 
 -12   3   3      538.33      538.69     16.02 o 
 -11   3   3      283.18      286.28     11.78 o 
 -10   3   3      111.55      102.44     11.39 o 
  -9   3   3        0.14        1.96      3.85 o 
  -8   3   3       11.51       18.43      4.95 o 
  -7   3   3       25.89       21.77      4.91 o 
  -6   3   3       91.54       95.95      4.81 o 
  -5   3   3        0.33        1.47      1.27 o 
  -4   3   3     1798.77     1911.39     25.88 o 
  -3   3   3     2380.38     2575.38     38.26 o 
  -2   3   3      685.71      704.69      9.26 o 
  -1   3   3      837.74      777.95      6.87 o 
   0   3   3      129.05      161.35      4.26 o 
   1   3   3     1265.79     1280.55     14.70 o 
   2   3   3       26.46       22.39      4.17 o 
   3   3   3      192.04      176.30      7.02 o 
   4   3   3      726.94      717.36     12.52 o 
   5   3   3        0.14        2.53      3.03 o 
   6   3   3     1497.49     1538.14     33.51 o 
   7   3   3     1843.49     1845.83     29.25 o 
   8   3   3      281.55      298.61     14.98 o 
   9   3   3      120.71      119.53     11.38 o 
  10   3   3       29.25       13.25      5.89 o 
  11   3   3        6.69       12.43      5.90 o 
  12   3   3       18.53       32.28     13.92 o 
  13   3   3       63.13       58.24     12.96 o 
  14   3   3       43.88       49.71     29.39 o 
 -14   4   3       19.81       18.20     11.83 o 
 -13   4   3      122.29      103.42     17.83 o 
 -12   4   3       12.27       11.13      5.22 o 
 -11   4   3      205.12      209.95     10.07 o 
 -10   4   3      129.62      114.90     13.98 o 
  -9   4   3       36.04       56.14      7.47 o 
  -8   4   3      258.30      260.07      9.43 o 
  -7   4   3      434.95      409.14      9.34 o 
  -6   4   3     1710.20     1684.74     23.62 o 
  -5   4   3      289.94      266.26      9.04 o 
  -4   4   3      275.74      269.68      8.08 o 
  -3   4   3      108.32      130.26      9.50 o 
  -2   4   3        8.96       20.53      4.80 o 
  -1   4   3        2.41        6.47      1.40 o 
   0   4   3     1129.02     1264.31     16.90 o 
   1   4   3     1039.78     1057.52     22.02 o 
   2   4   3       68.05       74.60      3.75 o 
   3   4   3      938.44     1003.40     18.99 o 
   4   4   3      211.62      203.58      7.86 o 
   5   4   3      219.32      228.75     12.40 o 
   6   4   3      428.69      429.13     15.78 o 
   7   4   3      185.22      167.00     12.39 o 
   8   4   3       66.36       83.94     24.72 o 
   9   4   3      691.42      679.14     28.23 o 
  10   4   3      135.15      139.26     17.26 o 
  11   4   3        9.11       11.26      5.81 o 
  12   4   3      229.87      259.59     14.98 o 
  13   4   3       10.01       10.06      6.21 o 
  14   4   3       59.35       44.17     29.29 o 
 -14   5   3      232.96      242.77     16.92 o 
 -13   5   3        0.22        3.88      6.05 o 
 -12   5   3      122.42      102.48     25.10 o 
 -11   5   3        0.31        5.83      4.40 o 
 -10   5   3       93.38       97.12     11.29 o 
  -9   5   3        1.82        4.69      2.57 o 
  -8   5   3       25.00       23.99      3.16 o 
  -7   5   3      820.95      868.69     17.29 o 
  -6   5   3     1524.40     1579.04     24.09 o 
  -5   5   3     1415.23     1442.14    102.52 o 
  -4   5   3      123.51      137.64     12.47 o 
  -3   5   3      197.44      192.02     10.92 o 
  -2   5   3      706.01      725.90     20.43 o 
  -1   5   3     1178.85     1269.32     20.94 o 
   0   5   3       48.22       55.77      5.39 o 
   1   5   3     2966.84     3028.03     59.44 o 
   2   5   3       20.14       25.10      6.00 o 
   3   5   3     1344.43     1316.03     32.52 o 
   4   5   3      108.52      115.75      9.68 o 
   5   5   3       81.26       88.59     25.49 o 
   6   5   3        1.91        5.76      3.61 o 
   7   5   3     2232.75     2266.45     73.59 o 
   8   5   3       79.21       62.83     19.51 o 
   9   5   3      198.13      177.26     12.33 o 
  10   5   3      356.09      333.32     15.45 o 
  11   5   3        2.17        5.63      5.55 o 
  12   5   3        5.52        3.62      3.87 o 
  13   5   3       70.36       56.97     28.09 o 
 -13   6   3        2.61        3.59      6.44 o 
 -12   6   3       35.07       25.31     12.49 o 
 -11   6   3        5.79        3.85      5.50 o 
 -10   6   3      138.96      148.98     38.18 o 
  -9   6   3       60.75       85.04     23.86 o 
  -8   6   3       36.09       61.33     17.35 o 
  -7   6   3       28.68       23.32      6.28 o 
  -6   6   3      145.72      147.68     12.91 o 
  -5   6   3       94.92       95.07     16.02 o 
  -4   6   3      278.56      254.94     11.84 o 
  -3   6   3      261.56      262.04     11.77 o 
  -2   6   3       28.22       27.99      3.74 o 
  -1   6   3      145.32      131.20      5.47 o 
   0   6   3        0.43        0.84      0.92 o 
   1   6   3      291.61      310.50      8.43 o 
   2   6   3        1.93        4.17      2.00 o 
   3   6   3      877.77      898.37     28.47 o 
   4   6   3     1103.87     1037.03     21.59 o 
   5   6   3      337.29      307.89     13.10 o 
   6   6   3     1230.77     1170.89     30.96 o 
   7   6   3      161.94      157.17     14.65 o 
   8   6   3      580.18      549.93     20.57 o 
   9   6   3      130.27      115.65     13.63 o 
  10   6   3       12.95       13.50      4.68 o 
  11   6   3       89.11       88.94     45.07 o 
  12   6   3      117.33      121.26     17.90 o 
  13   6   3        5.15        2.14      5.56 o 
 -12   7   3       34.34       23.09     13.04 o 
 -11   7   3        4.79        4.07      5.60 o 
 -10   7   3      253.15      234.35     16.28 o 
  -9   7   3        2.87        5.11      6.00 o 
  -8   7   3       40.59       61.67     19.18 o 
  -7   7   3       10.90        7.70      4.81 o 
  -6   7   3       21.60       18.57      8.13 o 
  -5   7   3      510.55      492.54     18.85 o 
  -4   7   3     2261.30     2220.71     37.22 o 
  -3   7   3       69.89       65.78     17.64 o 
  -2   7   3     1358.87     1293.27     35.55 o 
  -1   7   3       16.80       17.91      5.93 o 
   0   7   3     1016.87      946.53     26.59 o 
   1   7   3     1413.18     1422.23     21.24 o 
   2   7   3      837.82      807.59     17.55 o 
   3   7   3     1875.08     1885.81     43.69 o 
   4   7   3      635.91      575.67     16.10 o 
   5   7   3       36.74       40.45     11.09 o 
   6   7   3      149.93      135.73     11.24 o 
   7   7   3      478.73      454.37     16.44 o 
   8   7   3       50.84       54.33     19.88 o 
   9   7   3        4.73        2.68      4.45 o 
  10   7   3       41.63       54.61     22.89 o 
  11   7   3       28.57       21.82     13.35 o 
  12   7   3       24.45       30.04     17.40 o 
 -11   8   3      139.70      146.45     16.16 o 
 -10   8   3       21.14       21.96     11.32 o 
  -9   8   3      248.05      265.56     17.38 o 
  -8   8   3        0.39        5.52      4.03 o 
  -7   8   3       99.33      120.95     18.34 o 
  -6   8   3        5.10        9.49      6.81 o 
  -5   8   3       94.84       74.70     21.31 o 
  -4   8   3      528.12      534.23     20.31 o 
  -3   8   3       40.18       42.05     14.16 o 
  -2   8   3       11.97       11.42      5.88 o 
  -1   8   3      164.12      157.10     11.16 o 
   0   8   3      510.34      507.96     16.27 o 
   1   8   3       22.26       20.18      7.28 o 
   2   8   3        0.00        0.84      2.51 o 
   3   8   3       21.45       10.36      5.44 o 
   4   8   3      187.35      198.84     13.09 o 
   5   8   3       47.44       39.82     11.52 o 
   6   8   3       33.90       42.13     13.27 o 
   7   8   3      169.96      186.87     16.49 o 
   8   8   3       96.02       96.48     24.65 o 
   9   8   3        5.36        7.18      4.70 o 
  10   8   3       10.67       12.61      8.20 o 
  -9   9   3       19.58       23.74     13.16 o 
  -8   9   3      108.69       92.37     16.37 o 
  -7   9   3       57.08       54.81     23.72 o 
  -6   9   3       11.28       13.25      7.53 o 
  -5   9   3        0.62        2.61      6.08 o 
  -4   9   3      248.68      239.90     14.87 o 
  -3   9   3       63.12       64.30     10.19 o 
  -2   9   3       20.89       26.72     11.10 o 
  -1   9   3        6.50        8.99      6.49 o 
   0   9   3       27.67       17.09      9.67 o 
   1   9   3       16.55       14.45      6.69 o 
   2   9   3       58.07       33.67     11.26 o 
   3   9   3      190.77      188.47     16.14 o 
   4   9   3       10.86        6.45      6.60 o 
   5   9   3      141.74      137.86     23.20 o 
   6   9   3       38.00       31.74     15.06 o 
   7   9   3      144.51      122.16     12.40 o 
   8   9   3       36.41       37.04     20.48 o 
   9   9   3       83.02       90.68     20.93 o 
  -7  10   3        7.66        8.48      6.90 o 
  -6  10   3       77.00       73.91     21.22 o 
  -5  10   3        2.96        3.79      6.83 o 
  -4  10   3       57.34       36.43     27.15 o 
  -3  10   3        4.55        5.23      6.88 o 
  -2  10   3        5.21        5.15      6.40 o 
  -1  10   3        5.33        8.10      5.87 o 
   0  10   3      164.02      161.08     59.84 o 
   1  10   3      130.37      108.61     33.53 o 
   2  10   3      743.92      758.79     37.85 o 
   3  10   3        0.43        5.00      8.58 o 
   4  10   3       13.14       10.88     11.47 o 
   5  10   3       18.35       11.94      7.60 o 
   6  10   3       89.78       99.26     16.90 o 
  -3  11   3        1.78        9.50      7.29 o 
  -2  11   3       35.95       31.67     22.10 o 
  -1  11   3        2.27        5.98      8.58 o 
   0  11   3      125.55      136.72     25.99 o 
   1  11   3       60.38       61.21     40.84 o 
   2  11   3      606.34      709.46     41.55 o 
 -14   0   4       47.68       41.18     17.49 o 
 -12   0   4        1.00        3.02      6.43 o 
 -10   0   4      740.58      758.58     24.46 o 
  -8   0   4     2686.00     2712.04     35.09 o 
  -6   0   4        1.18        2.34      3.20 o 
  -4   0   4     3021.86     3121.50     36.75 o 
  -2   0   4    16118.74    17665.31    198.06 o 
   0   0   4    45884.77    48901.18    623.33 o 
   2   0   4     3250.06     3233.38     81.66 o 
   4   0   4      348.00      324.46     12.99 o 
   6   0   4     2969.80     3143.62     77.62 o 
   8   0   4      275.45      264.40     16.45 o 
  10   0   4      226.33      209.44     16.98 o 
  12   0   4       33.41       20.48     13.60 o 
  14   0   4       62.75       53.28     76.80 o 
 -15   1   4      135.98      129.27     11.58 o 
 -14   1   4       83.51       61.29     19.46 o 
 -13   1   4      136.93      131.22     17.26 o 
 -12   1   4      511.05      516.65     16.98 o 
 -11   1   4       56.11       53.86     13.92 o 
 -10   1   4      142.36      153.31     13.59 o 
  -9   1   4      115.72      121.05     13.63 o 
  -8   1   4       13.84       21.29      5.15 o 
  -7   1   4      186.15      181.04      7.65 o 
  -6   1   4     1484.41     1464.58     22.18 o 
  -5   1   4     4081.21     3954.17     61.40 o 
  -4   1   4     1753.11     1679.95     13.50 o 
  -3   1   4     1049.47      933.71      6.96 o 
  -2   1   4     1138.99     1075.63     13.30 o 
  -1   1   4     8600.26     9220.95    136.26 o 
   0   1   4      495.05      522.97      7.51 o 
   1   1   4     1436.09     1360.40     19.87 o 
   2   1   4      796.37      870.64     12.17 o 
   3   1   4      431.40      398.67      8.75 o 
   4   1   4      576.83      526.29     10.55 o 
   5   1   4     1251.14     1293.80     22.12 o 
   6   1   4      652.60      724.48     19.04 o 
   7   1   4        3.10        8.73      4.57 o 
   8   1   4       64.49       69.58     18.14 o 
   9   1   4      523.40      531.16     17.10 o 
  10   1   4      256.59      246.33     13.89 o 
  11   1   4     1334.86     1322.41     31.42 o 
  12   1   4       40.78       49.84     15.98 o 
  13   1   4       62.62       73.89     29.33 o 
  14   1   4        4.69        3.57      6.70 o 
  15   1   4       32.69       24.53     19.14 o 
 -15   2   4       43.20       28.79     15.86 o 
 -14   2   4       47.93       45.76     16.69 o 
 -13   2   4        4.55        6.15      3.98 o 
 -12   2   4      121.19      123.42     26.00 o 
 -11   2   4      351.76      363.19     13.56 o 
 -10   2   4       80.09       91.16     18.59 o 
  -9   2   4       18.10       17.94      4.48 o 
  -8   2   4      136.89      150.87      8.57 o 
  -7   2   4       99.81      107.54      5.94 o 
  -6   2   4     1626.30     1696.39     26.78 o 
  -5   2   4      160.11      132.09      5.40 o 
  -4   2   4     3171.39     3275.32     96.67 o 
  -3   2   4     1166.54     1171.19     11.10 o 
  -2   2   4     1798.04     1744.76     12.17 o 
  -1   2   4      255.82      226.26     10.95 o 
   0   2   4     9584.68    10179.86    129.22 o 
   1   2   4     2674.78     2571.96     23.11 o 
   2   2   4      102.69       98.31      3.58 o 
   3   2   4     2183.51     2135.59     25.03 o 
   4   2   4      512.22      538.82     14.37 o 
   5   2   4     2243.59     2179.99     33.66 o 
   6   2   4      663.46      674.36     18.80 o 
   7   2   4      621.63      619.17     16.35 o 
   8   2   4      245.29      242.48     12.21 o 
   9   2   4      132.82      107.67     14.63 o 
  10   2   4        0.00        5.20      5.25 o 
  11   2   4      640.57      503.57     71.79 o 
  12   2   4       23.49       16.96      7.37 o 
  13   2   4        3.46        3.58      4.29 o 
  14   2   4        0.98        4.53      6.39 o 
  15   2   4       29.22       22.46     14.87 o 
 -15   3   4        4.45        6.76      4.21 o 
 -14   3   4      456.16      472.63     19.79 o 
 -13   3   4        7.51        8.59      3.80 o 
 -12   3   4      366.42      356.34     12.63 o 
 -11   3   4      391.59      352.03     12.79 o 
 -10   3   4      239.64      232.13     10.67 o 
  -9   3   4       21.51       27.82      7.43 o 
  -8   3   4        0.12        0.88      2.48 o 
  -7   3   4      117.45      115.06      5.29 o 
  -6   3   4     2425.14     2497.86     39.40 o 
  -5   3   4      192.44      181.79      6.91 o 
  -4   3   4      397.58      363.80      6.68 o 
  -3   3   4      646.09      651.91     13.03 o 
  -2   3   4     1422.21     1395.01     13.86 o 
  -1   3   4      359.54      336.80      6.12 o 
   0   3   4      713.55      702.69     10.41 o 
   1   3   4     5615.58     5836.12     73.56 o 
   2   3   4       63.58       54.28      3.59 o 
   3   3   4       47.64       54.87      4.46 o 
   4   3   4      257.41      267.90      9.21 o 
   5   3   4      376.38      380.73     13.51 o 
   6   3   4       45.19       51.59     13.72 o 
   7   3   4      609.08      627.13     17.80 o 
   8   3   4       10.20       10.69      4.90 o 
   9   3   4      138.00      125.88     12.12 o 
  10   3   4      597.86      595.82     27.48 o 
  11   3   4        8.39        8.59      5.66 o 
  12   3   4       96.15       80.10     33.94 o 
  13   3   4       13.04        6.44      5.11 o 
  14   3   4       10.12       14.11      8.34 o 
 -14   4   4        5.58        8.04      5.60 o 
 -13   4   4        0.52        3.43      8.28 o 
 -12   4   4      238.51      246.52     13.56 o 
 -11   4   4       51.29       50.32     13.33 o 
 -10   4   4       33.30       38.30     10.48 o 
  -9   4   4      120.30      123.18      7.65 o 
  -8   4   4        3.13        3.88      2.32 o 
  -7   4   4      978.94      983.31     13.78 o 
  -6   4   4      475.41      500.99      7.48 o 
  -5   4   4       63.65       70.72      6.03 o 
  -4   4   4     1658.19     1754.71     42.35 o 
  -3   4   4        0.75        0.12      5.17 o 
  -2   4   4        0.29        9.66      1.98 o 
  -1   4   4        2.52        4.10      1.24 o 
   0   4   4      839.37      886.89     20.74 o 
   1   4   4       28.93       34.99      7.86 o 
   2   4   4        0.03        1.59      1.77 o 
   3   4   4       43.96       43.13      9.19 o 
   4   4   4      559.82      563.35     17.20 o 
   5   4   4      261.46      276.36     11.63 o 
   6   4   4      741.88      736.44     19.90 o 
   7   4   4      230.19      239.13     13.93 o 
   8   4   4     1197.90     1218.28     35.93 o 
   9   4   4       38.58       37.13     14.53 o 
  10   4   4       96.42       82.37     33.88 o 
  11   4   4      348.23      370.06     18.83 o 
  12   4   4        2.32        4.85      4.96 o 
  13   4   4        8.18       13.37      6.35 o 
  14   4   4        2.60        6.03      4.47 o 
 -14   5   4       59.28       40.59     24.22 o 
 -13   5   4       95.67       81.27     33.01 o 
 -12   5   4      225.07      212.59     20.55 o 
 -11   5   4       15.52       17.96      7.45 o 
 -10   5   4      167.36      174.45     11.75 o 
  -9   5   4       12.63        4.93      2.98 o 
  -8   5   4      142.74      169.69      9.24 o 
  -7   5   4        0.01        3.54      2.81 o 
  -6   5   4        9.84       15.75      4.43 o 
  -5   5   4      300.96      297.17     13.46 o 
  -4   5   4     2348.00     2486.46     61.22 o 
  -3   5   4      523.93      558.48     17.65 o 
  -2   5   4       84.29      115.33     21.19 o 
  -1   5   4        3.22        2.57      0.87 o 
   0   5   4     1590.31     1530.77     37.99 o 
   1   5   4      321.20      352.42     12.09 o 
   2   5   4       41.11       43.71     13.44 o 
   3   5   4      266.30      283.21     14.18 o 
   4   5   4     1479.01     1506.88     38.02 o 
   5   5   4     1825.55     1804.44     38.02 o 
   6   5   4       89.57       91.97     14.25 o 
   7   5   4       23.35       22.67      9.82 o 
   8   5   4        9.82        9.33      4.68 o 
   9   5   4       96.17      116.68     15.66 o 
  10   5   4      189.83      178.56     15.61 o 
  11   5   4       10.56        7.75      6.21 o 
  12   5   4      186.16      184.69     19.92 o 
  13   5   4       76.67       66.07     32.51 o 
 -13   6   4      119.71      131.57     18.28 o 
 -12   6   4       26.37       14.78      9.42 o 
 -11   6   4      101.38       93.55     31.32 o 
 -10   6   4       14.33        8.11      5.95 o 
  -9   6   4        0.01        2.61      5.10 o 
  -8   6   4       11.48       10.56      5.81 o 
  -7   6   4      843.51      839.03     27.73 o 
  -6   6   4     1165.69     1222.80     28.74 o 
  -5   6   4     3139.54     3109.92     83.68 o 
  -4   6   4     1067.63     1079.38     22.40 o 
  -3   6   4      203.93      204.70     12.67 o 
  -2   6   4      773.52      738.60     23.33 o 
  -1   6   4      504.92      497.89     10.00 o 
   0   6   4      686.87      665.91     12.15 o 
   1   6   4      106.16      106.38      5.43 o 
   2   6   4      554.92      549.69     14.07 o 
   3   6   4      106.48      112.76     22.25 o 
   4   6   4      712.24      680.81     18.36 o 
   5   6   4     2857.99     2840.86     45.81 o 
   6   6   4       45.27       55.24     14.53 o 
   7   6   4      860.69      813.08     27.09 o 
   8   6   4        6.17       10.96      4.98 o 
   9   6   4      255.91      268.78     13.64 o 
  10   6   4       43.08       27.45     10.98 o 
  11   6   4       65.86       51.55     25.37 o 
  12   6   4       20.41       26.27     14.47 o 
 -12   7   4        4.31        6.60      6.66 o 
 -11   7   4       23.98       14.60      6.74 o 
 -10   7   4      124.59      110.00     35.90 o 
  -9   7   4      194.37      184.55     14.87 o 
  -8   7   4      145.08      126.29     19.10 o 
  -7   7   4      171.02      161.25     22.11 o 
  -6   7   4       28.49       32.58     11.07 o 
  -5   7   4        0.58        3.16      3.60 o 
  -4   7   4      306.34      309.89     14.39 o 
  -3   7   4        1.24        6.98      3.46 o 
  -2   7   4       20.19       22.43      7.71 o 
  -1   7   4        0.96        4.13      2.54 o 
   0   7   4      853.12      813.71     21.51 o 
   1   7   4      137.75      140.45      6.16 o 
   2   7   4      266.10      232.39      9.86 o 
   3   7   4      181.39      195.88      9.91 o 
   4   7   4        1.38        3.49      3.97 o 
   5   7   4      160.21      159.11     10.70 o 
   6   7   4      803.74      851.65     26.29 o 
   7   7   4        5.77        7.08      4.15 o 
   8   7   4        8.55        5.78      4.81 o 
   9   7   4      102.68       79.41     34.02 o 
  10   7   4        0.54        2.65      6.50 o 
  11   7   4       96.23      120.08     22.49 o 
 -11   8   4       88.98       49.76     72.36 o 
 -10   8   4      312.01      292.71     17.23 o 
  -9   8   4       16.96       12.05      7.33 o 
  -8   8   4       40.65       35.75     16.85 o 
  -7   8   4        0.27        3.26      5.37 o 
  -6   8   4       45.26       37.23     16.92 o 
  -5   8   4      703.84      667.41     22.54 o 
  -4   8   4      127.10      110.45     13.69 o 
  -3   8   4       37.73       47.81     18.41 o 
  -2   8   4      334.65      325.71     15.58 o 
  -1   8   4      432.23      422.75     18.13 o 
   0   8   4      139.09      128.52      8.11 o 
   1   8   4       51.46       40.30      5.53 o 
   2   8   4      805.42      772.54     19.33 o 
   3   8   4        0.24        0.87      2.91 o 
   4   8   4       33.25       29.97      9.08 o 
   5   8   4      202.19      199.06     11.35 o 
   6   8   4      614.31      632.97     19.87 o 
   7   8   4       26.69       23.14     12.18 o 
   8   8   4        1.36        2.13      5.37 o 
   9   8   4        7.58        8.53      7.80 o 
  10   8   4       18.28       16.71      8.79 o 
  -9   9   4       38.22       58.64     18.22 o 
  -8   9   4        8.56       12.25      7.52 o 
  -7   9   4       21.38       19.52     12.00 o 
  -6   9   4       27.27       32.05     15.12 o 
  -5   9   4       19.44       15.24      6.71 o 
  -4   9   4        1.32        6.54      4.52 o 
  -3   9   4      104.38       98.22     14.03 o 
  -2   9   4      325.16      320.07     15.88 o 
  -1   9   4        1.01        3.28      3.26 o 
   0   9   4       22.24       25.80     11.87 o 
   1   9   4      174.94      153.81     18.93 o 
   2   9   4      387.76      375.16     24.59 o 
   3   9   4      302.49      323.60     18.11 o 
   4   9   4        2.67        6.68      5.85 o 
   5   9   4        3.36        5.07      3.14 o 
   6   9   4        2.53        6.34      5.28 o 
   7   9   4      115.35      114.61     13.11 o 
   8   9   4       82.01       80.85     12.22 o 
  -7  10   4      177.48      174.10     19.96 o 
  -6  10   4        0.41        2.79      6.32 o 
  -5  10   4       32.62       28.04     11.48 o 
  -4  10   4       46.13       36.96     32.51 o 
  -3  10   4      606.91      657.79     27.95 o 
  -2  10   4       11.65       18.21     12.34 o 
  -1  10   4      138.89      131.30     18.97 o 
   0  10   4      138.13      139.17     61.35 o 
   1  10   4        1.79        0.57      8.15 o 
   2  10   4       29.97       49.67     33.46 o 
   3  10   4       57.61       52.33     38.36 o 
   4  10   4       12.24        9.40     15.82 o 
   5  10   4       26.33       21.57     32.23 o 
   6  10   4        6.43       10.86      6.10 o 
  -2  11   4        4.60        3.61      8.72 o 
  -1  11   4       76.24       67.36     65.08 o 
   0  11   4      160.74      192.21     23.30 o 
   1  11   4       22.29       32.60     20.65 o 
 -15   0   5      397.33      417.29     22.49 o 
 -13   0   5        4.63        9.23      6.24 o 
 -11   0   5     1833.03     1795.34     55.06 o 
  -9   0   5      752.67      737.12     21.04 o 
  -7   0   5     1687.12     1678.61     39.90 o 
  -5   0   5      255.24      241.59      8.11 o 
  -3   0   5      754.50      804.30     10.79 o 
  -1   0   5    11590.27    13176.68    152.31 o 
   1   0   5      582.67      558.04     17.35 o 
   3   0   5      476.59      384.04     24.04 o 
   5   0   5     1613.54     1690.05     36.15 o 
   7   0   5        0.69        8.61      5.90 o 
   9   0   5     1057.46     1063.97     36.70 o 
  11   0   5      539.23      547.63     32.06 o 
  13   0   5      113.56       77.99     42.94 o 
  15   0   5        0.59        0.78      9.80 o 
 -15   1   5       40.70       30.55     16.84 o 
 -14   1   5       95.03       86.65     12.80 o 
 -13   1   5       12.40       12.14      5.03 o 
 -12   1   5      853.36      831.06     20.22 o 
 -11   1   5      654.33      666.22     19.30 o 
 -10   1   5       44.74       52.09     12.36 o 
  -9   1   5       23.00       24.38      5.81 o 
  -8   1   5      777.15      755.88     15.35 o 
  -7   1   5        0.69        2.35      2.78 o 
  -6   1   5     1842.20     1818.67     29.35 o 
  -5   1   5       55.16       58.42      4.43 o 
  -4   1   5       14.65       16.09      3.32 o 
  -3   1   5      217.64      236.89      4.89 o 
  -2   1   5      673.52      709.96      6.62 o 
  -1   1   5     3551.66     3645.59     26.08 o 
   0   1   5     8345.86     8568.91    136.07 o 
   1   1   5      453.59      461.58     16.18 o 
   2   1   5        0.93        1.51      1.40 o 
   3   1   5      945.69      875.18     11.36 o 
   4   1   5      434.83      425.55      9.68 o 
   5   1   5      228.45      219.00      7.55 o 
   6   1   5       73.75       87.37      8.70 o 
   7   1   5      662.27      643.06     16.70 o 
   8   1   5       57.31       54.05      9.87 o 
   9   1   5     2141.49     2130.98     64.50 o 
  10   1   5       66.97       80.25     21.98 o 
  11   1   5       21.69       23.53      7.79 o 
  12   1   5      672.77      681.63     21.54 o 
  13   1   5        9.40       12.70      6.00 o 
  14   1   5       89.17       84.32     19.50 o 
 -15   2   5       14.70       18.93      9.86 o 
 -14   2   5      174.06      175.39     11.79 o 
 -13   2   5       22.16       16.70      5.21 o 
 -12   2   5      273.46      266.83     12.95 o 
 -11   2   5       15.52       15.23      5.36 o 
 -10   2   5      628.83      600.48     17.39 o 
  -9   2   5       14.85       18.96      5.48 o 
  -8   2   5        0.67        4.93      3.06 o 
  -7   2   5      162.15      161.04      6.59 o 
  -6   2   5      364.59      389.15     10.96 o 
  -5   2   5       76.18       58.11      3.73 o 
  -4   2   5      687.07      665.26     12.76 o 
  -3   2   5       93.07       91.64      3.29 o 
  -2   2   5       12.00       11.24      2.18 o 
  -1   2   5     2219.12     2149.43     13.97 o 
   0   2   5     8294.03     8836.15    147.22 o 
   1   2   5      748.09      785.84      7.92 o 
   2   2   5      216.49      198.65      5.41 o 
   3   2   5       99.50       98.32      4.73 o 
   4   2   5       17.90       23.17      5.85 o 
   5   2   5      294.60      295.44      9.69 o 
   6   2   5      917.47      838.82     24.97 o 
   7   2   5      200.79      188.82     11.40 o 
   8   2   5       84.10       86.58     13.28 o 
   9   2   5      580.15      562.98     18.64 o 
  10   2   5      434.13      408.90     18.08 o 
  11   2   5       38.91       45.42     13.29 o 
  12   2   5       15.18       14.61      8.20 o 
  13   2   5       28.29       23.69     10.70 o 
  14   2   5        9.62        7.73      8.44 o 
 -15   3   5       10.03        2.77     15.45 o 
 -14   3   5        0.02        3.80      4.73 o 
 -13   3   5       38.19       39.41     11.28 o 
 -12   3   5      238.60      224.03     12.75 o 
 -11   3   5     1183.96     1168.89     26.91 o 
 -10   3   5      206.63      198.00      9.85 o 
  -9   3   5      250.19      243.36      9.97 o 
  -8   3   5      109.31      100.70      6.40 o 
  -7   3   5       45.15       49.84      8.34 o 
  -6   3   5        9.30       13.40      3.26 o 
  -5   3   5      127.72      134.61      5.07 o 
  -4   3   5      987.34     1000.03     17.34 o 
  -3   3   5      165.85      188.53      3.92 o 
  -2   3   5      992.67     1049.63     14.29 o 
  -1   3   5     1015.82     1053.81     12.53 o 
   0   3   5     3665.17     3811.08     39.21 o 
   1   3   5     1259.31     1278.48     23.42 o 
   2   3   5        0.20        0.15      1.68 o 
   3   3   5      719.94      695.43     14.34 o 
   4   3   5        8.08        8.32      2.78 o 
   5   3   5      176.98      165.14      9.38 o 
   6   3   5       53.60       69.12     22.05 o 
   7   3   5      894.71      909.76     22.35 o 
   8   3   5      124.32      132.21     16.47 o 
   9   3   5     1204.39     1213.03     31.10 o 
  10   3   5      558.05      534.60     20.28 o 
  11   3   5      533.15      534.18     23.26 o 
  12   3   5       53.21       42.52     17.84 o 
  13   3   5        0.14        2.85      4.64 o 
  14   3   5      227.65      224.29     16.91 o 
 -14   4   5       70.02       74.87     17.15 o 
 -13   4   5      134.02      141.17     17.34 o 
 -12   4   5        7.92       13.45      6.61 o 
 -11   4   5      520.22      496.50     15.67 o 
 -10   4   5      626.67      565.06     21.35 o 
  -9   4   5       35.99       24.65      7.84 o 
  -8   4   5       81.59       98.98      6.31 o 
  -7   4   5        2.46        3.36      1.26 o 
  -6   4   5       86.00       81.69      6.35 o 
  -5   4   5        7.08        8.87      2.90 o 
  -4   4   5       49.92       49.54      5.07 o 
  -3   4   5     2477.82     2521.42     41.39 o 
  -2   4   5      628.08      668.08     12.80 o 
  -1   4   5     7338.81     7981.98    161.99 o 
   0   4   5      628.68      712.02     11.38 o 
   1   4   5      324.68      322.57      8.01 o 
   2   4   5      303.27      288.96      8.67 o 
   3   4   5      714.26      784.26     18.27 o 
   4   4   5        0.07        3.63      5.06 o 
   5   4   5      140.79      140.35      8.96 o 
   6   4   5      340.28      354.33     14.62 o 
   7   4   5      799.64      786.51     22.47 o 
   8   4   5       34.93       39.17     13.71 o 
   9   4   5       92.66       94.06     30.72 o 
  10   4   5      100.38      103.81     37.42 o 
  11   4   5        2.51        4.64      4.33 o 
  12   4   5       10.93        9.84      5.12 o 
  13   4   5       88.47      112.79     18.72 o 
 -13   5   5       57.70       48.70     27.15 o 
 -12   5   5      147.13      130.17     49.15 o 
 -11   5   5      139.90      150.05     24.28 o 
 -10   5   5      140.74      144.66     20.32 o 
  -9   5   5      657.12      633.29     18.84 o 
  -8   5   5      277.62      267.86     11.03 o 
  -7   5   5      583.15      575.58     14.81 o 
  -6   5   5      126.03      111.65      9.20 o 
  -5   5   5      410.81      411.39     10.17 o 
  -4   5   5       35.32       31.80     11.39 o 
  -3   5   5     1078.40     1096.87     21.44 o 
  -2   5   5      885.01      900.27     11.14 o 
  -1   5   5       25.75       21.78      4.14 o 
   0   5   5        2.29        1.19      1.75 o 
   1   5   5      594.34      629.86     18.60 o 
   2   5   5      213.68      214.86      9.01 o 
   3   5   5      326.30      312.37     12.44 o 
   4   5   5      164.19      155.24     12.13 o 
   5   5   5        0.21        4.14      4.97 o 
   6   5   5     1693.27     1732.76     42.65 o 
   7   5   5      704.09      721.92     29.35 o 
   8   5   5       94.27       82.80     31.24 o 
   9   5   5      251.57      248.59     15.46 o 
  10   5   5       39.43       43.98     16.79 o 
  11   5   5      238.55      217.61     15.69 o 
  12   5   5       69.01       79.97     15.73 o 
  13   5   5       97.12      100.48     25.62 o 
 -13   6   5       53.95       53.70     27.08 o 
 -12   6   5      358.48      365.75     18.78 o 
 -11   6   5       24.25       18.18      8.69 o 
 -10   6   5      187.75      180.30     19.12 o 
  -9   6   5        0.09        4.24      4.98 o 
  -8   6   5        9.98       17.01      6.30 o 
  -7   6   5        0.48       -1.48      5.62 o 
  -6   6   5      152.41      149.81     15.78 o 
  -5   6   5      445.98      440.70     17.52 o 
  -4   6   5       16.46       19.38      7.11 o 
  -3   6   5       79.33       89.33     15.22 o 
  -2   6   5      426.15      428.52     15.30 o 
  -1   6   5        2.18        3.55      0.98 o 
   0   6   5        3.45        5.87      2.35 o 
   1   6   5       93.61       77.65      8.95 o 
   2   6   5      151.09      148.58     19.00 o 
   3   6   5        0.05        2.47      4.09 o 
   4   6   5      547.38      509.39     21.12 o 
   5   6   5      223.47      213.49     14.75 o 
   6   6   5       61.24       53.54     19.12 o 
   7   6   5      616.84      593.25     27.34 o 
   8   6   5        7.00       10.13      7.26 o 
   9   6   5       38.32       24.28      9.45 o 
  10   6   5       72.13       56.02     21.26 o 
  11   6   5       24.66       12.12     11.92 o 
  12   6   5       20.24       28.02     17.91 o 
 -12   7   5      394.38      437.27     22.83 o 
 -11   7   5       82.13       70.14     36.44 o 
 -10   7   5       98.72       97.75     19.57 o 
  -9   7   5      313.44      313.18     17.11 o 
  -8   7   5      632.29      602.96     21.51 o 
  -7   7   5      343.12      355.19     17.50 o 
  -6   7   5      636.61      621.73     23.06 o 
  -5   7   5        0.86        3.07      4.30 o 
  -4   7   5      189.70      169.11     12.22 o 
  -3   7   5     1295.84     1298.54     33.82 o 
  -2   7   5        0.86        6.50      4.30 o 
  -1   7   5       40.04       33.50      4.36 o 
   0   7   5      217.21      211.86      9.38 o 
   1   7   5      110.88      111.50      6.73 o 
   2   7   5        1.51        2.82      2.36 o 
   3   7   5      847.54      889.04     25.00 o 
   4   7   5     1083.71     1134.80     33.44 o 
   5   7   5      148.58      141.42     10.62 o 
   6   7   5       61.85       59.13     19.95 o 
   7   7   5      436.25      409.59     16.49 o 
   8   7   5       64.97       61.08     17.99 o 
   9   7   5       12.01        9.65      7.99 o 
  10   7   5       14.86       12.43     11.08 o 
  11   7   5       14.04        8.93      7.14 o 
 -10   8   5       77.15       86.57     19.02 o 
  -9   8   5      100.95       93.52     21.67 o 
  -8   8   5        0.08        5.93      5.62 o 
  -7   8   5        0.43        3.82      4.74 o 
  -6   8   5        1.20        4.95      4.78 o 
  -5   8   5       13.88       15.22      8.18 o 
  -4   8   5        0.85        2.62      3.44 o 
  -3   8   5      927.25      890.31     25.68 o 
  -2   8   5      125.64      122.60     15.98 o 
  -1   8   5       50.55       53.11     17.56 o 
   0   8   5       11.74        9.11      5.47 o 
   1   8   5      164.85      155.75      8.83 o 
   2   8   5      326.88      313.61     14.95 o 
   3   8   5      500.76      495.56     14.78 o 
   4   8   5       64.28       62.96     19.16 o 
   5   8   5      175.16      177.35     11.17 o 
   6   8   5       53.67       56.67     15.89 o 
   7   8   5        4.41        8.75      8.08 o 
   8   8   5       82.13       68.11     28.93 o 
   9   8   5       28.91       23.85     15.17 o 
  10   8   5       34.83       20.00     13.21 o 
  -9   9   5      146.76      153.89     18.39 o 
  -8   9   5       15.19       17.82      9.56 o 
  -7   9   5       88.17       79.26     35.68 o 
  -6   9   5        9.06        5.64      4.78 o 
  -5   9   5       18.03       19.07     10.30 o 
  -4   9   5        1.85        3.20      4.07 o 
  -3   9   5      289.14      340.20     16.95 o 
  -2   9   5      390.89      397.81     17.17 o 
  -1   9   5      140.61      147.11     16.41 o 
   0   9   5      344.45      365.36     19.23 o 
   1   9   5      480.16      512.79     23.46 o 
   2   9   5       91.24       89.92     36.34 o 
   3   9   5       67.47       65.72     11.67 o 
   4   9   5       77.68       50.38     25.47 o 
   5   9   5       10.30        9.40      9.34 o 
   6   9   5       41.36       30.20     19.85 o 
   7   9   5      580.19      669.67     28.83 o 
   8   9   5      141.42      136.54     21.84 o 
  -6  10   5        0.16        0.13      4.56 o 
  -5  10   5       38.46       34.91     30.26 o 
  -4  10   5       35.36       33.94     23.40 o 
  -3  10   5       20.22        7.33      8.28 o 
  -2  10   5      829.65      944.95     32.12 o 
  -1  10   5       71.15       70.36     15.64 o 
   0  10   5        5.71       15.55     10.19 o 
   1  10   5        7.00        8.12     10.70 o 
   2  10   5       14.57       15.49     11.62 o 
   3  10   5        0.17        3.14     11.14 o 
   4  10   5       26.43       24.41     27.17 o 
   5  10   5        1.07        3.38      6.27 o 
 -14   0   6        8.34       12.24      7.20 o 
 -12   0   6      297.46      320.80     18.05 o 
 -10   0   6      599.19      608.08     25.05 o 
  -8   0   6      233.50      220.99     11.95 o 
  -6   0   6        2.02        7.46      5.20 o 
  -4   0   6     3223.32     3264.50     83.49 o 
  -2   0   6       32.81       42.65      3.38 o 
   0   0   6     2828.36     2879.49     37.73 o 
   2   0   6      364.20      379.74     12.05 o 
   4   0   6     3513.96     3585.64    116.24 o 
   6   0   6      609.78      604.65     21.57 o 
   8   0   6       23.68       28.20     13.00 o 
  10   0   6      157.80      177.70     20.50 o 
  12   0   6      155.94      174.28     23.70 o 
  14   0   6      431.38      458.06     28.30 o 
 -15   1   6       10.50        3.74      4.00 o 
 -14   1   6       46.85       29.94     11.74 o 
 -13   1   6      274.51      285.95     12.30 o 
 -12   1   6      171.82      172.10     13.68 o 
 -11   1   6       12.02       16.30      4.69 o 
 -10   1   6        3.67        6.32      3.92 o 
  -9   1   6      286.19      284.89     10.66 o 
  -8   1   6      374.11      347.70     10.83 o 
  -7   1   6       33.51       30.92      7.47 o 
  -6   1   6        6.12        6.73      2.92 o 
  -5   1   6       38.45       29.35      6.24 o 
  -4   1   6      138.96      124.32      4.05 o 
  -3   1   6     2126.69     2086.95     14.87 o 
  -2   1   6      152.15      178.76      4.23 o 
  -1   1   6     3343.68     3441.40     36.23 o 
   0   1   6     2874.37     2851.72     47.86 o 
   1   1   6     3208.78     3324.73     26.53 o 
   2   1   6      273.32      252.79      6.49 o 
   3   1   6     1977.83     1971.05     25.97 o 
   4   1   6      571.32      588.47     11.59 o 
   5   1   6      129.70      138.67      6.86 o 
   6   1   6      338.59      333.46     11.79 o 
   7   1   6        0.14        2.86      4.57 o 
   8   1   6        0.32        5.68      6.76 o 
   9   1   6      178.78      192.05     13.00 o 
  10   1   6      136.07      126.49     16.91 o 
  11   1   6      475.02      435.20     18.52 o 
  12   1   6        7.17        7.23      7.02 o 
  13   1   6       16.37       20.96     10.28 o 
  14   1   6       75.17       51.59     35.16 o 
 -15   2   6       16.64       19.71     10.05 o 
 -14   2   6       47.17       35.89     16.17 o 
 -13   2   6        0.03        3.49      3.81 o 
 -12   2   6       81.61       77.23     16.03 o 
 -11   2   6       19.76       20.75      4.59 o 
 -10   2   6     1401.93     1397.38     26.91 o 
  -9   2   6     1084.46     1053.73     21.71 o 
  -8   2   6       15.48       19.78      4.78 o 
  -7   2   6      210.50      201.31      8.06 o 
  -6   2   6     1627.70     1717.29     28.42 o 
  -5   2   6       64.74       67.11      4.41 o 
  -4   2   6      331.98      309.56      7.30 o 
  -3   2   6      172.19      167.21      4.07 o 
  -2   2   6     1629.77     1609.39     22.41 o 
  -1   2   6     5447.30     5527.69     44.77 o 
   0   2   6      107.96       98.76      3.25 o 
   1   2   6     4382.51     4647.83     89.27 o 
   2   2   6       18.55       19.41      2.79 o 
   3   2   6      207.58      205.59      6.10 o 
   4   2   6      607.30      589.62     20.75 o 
   5   2   6      135.35      120.32      6.36 o 
   6   2   6      114.14      106.39      8.50 o 
   7   2   6       19.12       18.80      5.23 o 
   8   2   6     1146.93     1131.46     28.71 o 
   9   2   6      412.85      331.13     30.93 o 
  10   2   6      952.39      983.90     30.92 o 
  11   2   6      915.45      867.01     24.22 o 
  12   2   6       38.88       42.21     14.81 o 
  13   2   6        8.00       12.48      8.40 o 
  14   2   6      190.26      196.92     17.99 o 
 -14   3   6       48.01       46.02     16.42 o 
 -13   3   6       91.53       79.46     30.16 o 
 -12   3   6       90.62      101.49     14.22 o 
 -11   3   6      688.69      685.60     18.26 o 
 -10   3   6      337.79      327.07     12.32 o 
  -9   3   6     2027.64     2069.31     34.07 o 
  -8   3   6      683.73      672.50     26.08 o 
  -7   3   6      158.08      155.24      7.19 o 
  -6   3   6       43.87       46.21      8.75 o 
  -5   3   6      714.56      744.51     13.95 o 
  -4   3   6       20.65       23.59      3.39 o 
  -3   3   6      144.00      151.47      4.14 o 
  -2   3   6      277.81      271.03      5.76 o 
  -1   3   6      103.34      123.01      4.47 o 
   0   3   6      534.60      547.47      9.46 o 
   1   3   6     5232.04     5850.11     95.47 o 
   2   3   6        2.45        4.06      1.32 o 
   3   3   6      197.51      179.38      6.91 o 
   4   3   6       53.92       60.64     10.70 o 
   5   3   6     1093.23     1150.89     20.52 o 
   6   3   6      785.22      774.06     19.77 o 
   7   3   6     1208.29     1206.81     24.56 o 
   8   3   6        1.19        3.30      3.79 o 
   9   3   6      207.38      214.40     14.29 o 
  10   3   6       36.67       39.21     11.91 o 
  11   3   6       14.27       16.53      6.38 o 
  12   3   6        4.28       12.64      9.50 o 
  13   3   6       22.77       21.34     14.31 o 
  14   3   6        3.95        5.80      6.82 o 
 -14   4   6      180.01      154.09     16.30 o 
 -13   4   6       15.96       16.44     10.16 o 
 -12   4   6       26.09       12.24      7.05 o 
 -11   4   6       74.16       68.79     14.88 o 
 -10   4   6      344.78      339.06     14.77 o 
  -9   4   6      347.02      348.06     11.87 o 
  -8   4   6      223.97      241.49      8.08 o 
  -7   4   6      131.85      131.70      5.63 o 
  -6   4   6        0.06        0.91      0.90 o 
  -5   4   6        0.05        0.96      0.73 o 
  -4   4   6      528.60      539.45      7.26 o 
  -3   4   6      255.10      242.93      6.12 o 
  -2   4   6      568.04      554.87     10.08 o 
  -1   4   6      112.01      116.94      4.23 o 
   0   4   6      533.47      532.77     10.15 o 
   1   4   6     1557.41     1624.66     25.24 o 
   2   4   6      295.83      315.69      9.41 o 
   3   4   6      170.07      159.14      7.06 o 
   4   4   6      324.81      319.87     11.45 o 
   5   4   6     3055.21     3151.14     63.30 o 
   6   4   6        6.59        7.99      4.03 o 
   7   4   6       20.02       28.92     11.72 o 
   8   4   6     1180.56     1175.40     30.43 o 
   9   4   6       27.53       27.70      9.79 o 
  10   4   6      689.49      734.53     25.18 o 
  11   4   6       11.88       12.15      5.95 o 
  12   4   6        8.26       10.56      7.13 o 
  13   4   6        8.00        8.73      6.32 o 
 -13   5   6        5.82        4.88      7.41 o 
 -12   5   6       57.65       54.64     24.89 o 
 -11   5   6       69.64       54.60     21.12 o 
 -10   5   6        7.66       14.44      8.09 o 
  -9   5   6     1095.59     1108.55     32.25 o 
  -8   5   6        3.35        6.23      5.33 o 
  -7   5   6      477.39      471.80     14.01 o 
  -6   5   6       75.99       72.86      6.53 o 
  -5   5   6      285.00      269.68      8.44 o 
  -4   5   6       18.50       22.57      7.31 o 
  -3   5   6        8.21        9.24      3.47 o 
  -2   5   6      382.56      403.95      8.28 o 
  -1   5   6      122.47      117.22      4.58 o 
   0   5   6       45.22       47.44      9.51 o 
   1   5   6       41.17       50.11      7.85 o 
   2   5   6      350.85      367.41     12.09 o 
   3   5   6       13.78       12.05      5.82 o 
   4   5   6       22.38       24.33      7.65 o 
   5   5   6     1532.67     1557.51     45.55 o 
   6   5   6       47.78       52.26     14.73 o 
   7   5   6      741.89      732.89     25.30 o 
   8   5   6      145.67      140.81     14.73 o 
   9   5   6      794.58      822.06     30.68 o 
  10   5   6      539.03      579.66     23.89 o 
  11   5   6      216.06      186.24     15.47 o 
  12   5   6       39.46       26.71     17.07 o 
 -12   6   6       13.79        9.10      5.82 o 
 -11   6   6      161.73      149.12     13.52 o 
 -10   6   6       12.87       16.53      7.77 o 
  -9   6   6      236.79      239.39     17.15 o 
  -8   6   6      737.22      761.80     24.07 o 
  -7   6   6      239.93      253.14     14.37 o 
  -6   6   6      578.16      586.70     23.59 o 
  -5   6   6     1808.30     1924.80     42.48 o 
  -4   6   6      512.57      525.09     20.01 o 
  -3   6   6      745.74      773.28     21.24 o 
  -2   6   6       29.28       25.07      2.42 o 
  -1   6   6       90.08       86.54      6.96 o 
   0   6   6       11.43       10.31      3.40 o 
   1   6   6      231.85      206.13     16.54 o 
   2   6   6      121.84      136.86     12.75 o 
   3   6   6      121.68      139.19     17.21 o 
   4   6   6        2.73        6.27      4.85 o 
   5   6   6      285.89      290.74     15.25 o 
   6   6   6       17.88       24.51      9.98 o 
   7   6   6        4.75        9.70      5.04 o 
   8   6   6       13.26        7.37      5.56 o 
   9   6   6        3.22        6.67      4.92 o 
  10   6   6       41.63       36.27     18.50 o 
  11   6   6        9.30        7.96      5.73 o 
  12   6   6        9.71       10.03      6.80 o 
 -11   7   6       48.75       42.46     28.37 o 
 -10   7   6       89.29       84.22     42.13 o 
  -9   7   6      101.37       98.02     30.58 o 
  -8   7   6        9.05        3.54      5.01 o 
  -7   7   6      215.28      209.28     23.10 o 
  -6   7   6       28.99       29.00     11.68 o 
  -5   7   6       17.02       14.47      6.86 o 
  -4   7   6       38.15       38.77     11.99 o 
  -3   7   6       49.47       49.87     14.77 o 
  -2   7   6        7.21        6.39      4.37 o 
  -1   7   6        0.67        2.64      1.51 o 
   0   7   6        1.43        2.37      1.38 o 
   1   7   6      375.84      391.23     15.03 o 
   2   7   6        5.15        6.83      3.33 o 
   3   7   6      193.97      227.95     30.33 o 
   4   7   6        2.98        2.82      5.18 o 
   5   7   6       58.95       54.81     22.47 o 
   6   7   6      222.43      204.84     16.02 o 
   7   7   6       14.69       11.58      6.14 o 
   8   7   6      156.73      173.82     12.63 o 
   9   7   6      326.91      342.39     19.49 o 
  10   7   6      149.96      141.66     21.42 o 
  11   7   6       47.56       46.13     29.21 o 
 -10   8   6        8.93        8.29      6.81 o 
  -9   8   6        9.30       12.85      8.20 o 
  -8   8   6        0.70        4.32      6.93 o 
  -7   8   6        2.84        3.45      5.44 o 
  -6   8   6       46.89       32.59     12.89 o 
  -5   8   6       10.43       12.79      6.06 o 
  -4   8   6      362.20      337.88     16.87 o 
  -3   8   6       13.67       13.32      6.19 o 
  -2   8   6        3.43        9.10      6.07 o 
  -1   8   6       40.93       15.87      7.30 o 
   0   8   6        1.55        2.32      3.57 o 
   1   8   6      103.21       96.86      8.04 o 
   2   8   6        4.25        7.60      3.72 o 
   3   8   6      411.51      467.02     17.11 o 
   4   8   6      308.42      306.86     13.43 o 
   5   8   6      196.55      182.16     11.69 o 
   6   8   6      235.85      233.60     15.28 o 
   7   8   6      438.41      453.16     22.68 o 
   8   8   6      272.43      280.85     18.60 o 
   9   8   6        3.98        4.61      5.46 o 
  -8   9   6       31.42       26.15     19.44 o 
  -7   9   6      102.02       87.59     17.69 o 
  -6   9   6      128.63      115.54     29.63 o 
  -5   9   6        1.85        4.39      5.55 o 
  -4   9   6       77.76       68.29     30.00 o 
  -3   9   6        1.11        3.85      5.21 o 
  -2   9   6       91.30       92.84     28.10 o 
  -1   9   6       39.75       37.80     14.42 o 
   0   9   6        0.87        3.66      4.71 o 
   1   9   6      328.82      332.27     16.24 o 
   2   9   6      215.19      185.51     16.35 o 
   3   9   6      687.32      690.27     25.89 o 
   4   9   6        0.37        6.22      5.42 o 
   5   9   6        3.65        5.11      5.08 o 
   6   9   6        4.25        2.69      5.16 o 
   7   9   6        0.26        2.72      5.84 o 
  -5  10   6       13.87        5.99      4.17 o 
  -4  10   6       16.52       12.06      9.84 o 
  -3  10   6        0.52        0.44      5.41 o 
  -2  10   6       41.30       16.92     15.02 o 
  -1  10   6       39.02       36.87     17.30 o 
   0  10   6       56.08       37.05     18.91 o 
   1  10   6       23.08       21.21     16.38 o 
   2  10   6       47.70       60.35     39.32 o 
   3  10   6       48.91       32.41     29.15 o 
   4  10   6       77.73       86.96     34.44 o 
   5  10   6       41.91       25.92     24.43 o 
 -15   0   7        5.90       11.76      9.69 o 
 -13   0   7       47.13       37.74     18.37 o 
 -11   0   7      246.36      245.25     19.24 o 
  -9   0   7      257.07      263.66     15.67 o 
  -7   0   7     1674.95     1669.71     34.44 o 
  -5   0   7      613.81      643.97     20.21 o 
  -3   0   7     1170.67     1106.26     26.28 o 
  -1   0   7     3204.59     3435.19     72.64 o 
   1   0   7        0.14        7.07      2.59 o 
   3   0   7      816.53      773.38     30.75 o 
   5   0   7      508.59      463.31     17.80 o 
   7   0   7      559.97      563.26     46.14 o 
   9   0   7       18.87       19.95     10.77 o 
  11   0   7      126.79      138.43     23.43 o 
  13   0   7       21.05       23.10     14.14 o 
 -15   1   7        3.05        4.66      3.54 o 
 -14   1   7      162.51      178.74     12.07 o 
 -13   1   7      149.67      142.03     11.72 o 
 -12   1   7      218.61      205.36     17.11 o 
 -11   1   7      111.82      115.95     14.88 o 
 -10   1   7     1019.65     1013.51     24.87 o 
  -9   1   7      142.64      133.92     11.58 o 
  -8   1   7        7.92        8.37      3.52 o 
  -7   1   7       21.05       24.68      5.68 o 
  -6   1   7     1335.44     1369.52     35.79 o 
  -5   1   7       60.78       64.05      6.38 o 
  -4   1   7      655.25      663.85     10.53 o 
  -3   1   7       69.21       71.58      3.25 o 
  -2   1   7     2274.32     2305.44     22.85 o 
  -1   1   7     2852.63     2804.17     52.07 o 
   0   1   7     2802.64     2862.25     34.15 o 
   1   1   7       99.34      114.50      5.12 o 
   2   1   7     2245.04     2278.26     81.36 o 
   3   1   7     1575.43     1594.36     22.08 o 
   4   1   7      983.31     1035.23     19.39 o 
   5   1   7      320.97      315.46      9.41 o 
   6   1   7       95.45      101.09      8.45 o 
   7   1   7       21.69       28.33      8.23 o 
   8   1   7       89.88       86.48     10.70 o 
   9   1   7      107.94      101.95     11.04 o 
  10   1   7      929.45      873.83     26.34 o 
  11   1   7        2.01        5.92      5.03 o 
  12   1   7       75.59       69.43     29.59 o 
  13   1   7        3.77        3.15      4.52 o 
  14   1   7        5.81        6.20      5.69 o 
 -14   2   7       67.25       54.61     21.11 o 
 -13   2   7        5.96        3.00      4.65 o 
 -12   2   7       41.49       41.62     11.45 o 
 -11   2   7      483.53      494.19     14.86 o 
 -10   2   7      174.54      172.52     15.60 o 
  -9   2   7      126.16      123.90     12.35 o 
  -8   2   7      223.23      204.87      8.54 o 
  -7   2   7       67.63       73.13     14.39 o 
  -6   2   7       44.73       58.72     12.53 o 
  -5   2   7       14.94       14.60      3.59 o 
  -4   2   7        4.21        7.19      1.67 o 
  -3   2   7      304.17      305.72      6.56 o 
  -2   2   7      606.52      569.02      8.65 o 
  -1   2   7       61.94       69.66      2.65 o 
   0   2   7     2087.67     2146.21     38.00 o 
   1   2   7      151.49      148.42      6.55 o 
   2   2   7     2706.37     2842.85     58.19 o 
   3   2   7      111.98      104.82      4.86 o 
   4   2   7        9.73        7.80      2.85 o 
   5   2   7      217.95      226.94      9.07 o 
   6   2   7      642.78      661.65     18.32 o 
   7   2   7     1300.76     1275.09     26.03 o 
   8   2   7      223.40      209.15     12.54 o 
   9   2   7       47.68       41.97     13.97 o 
  10   2   7      313.63      311.39     16.68 o 
  11   2   7       38.92       22.46      8.62 o 
  12   2   7       72.73       51.85     19.15 o 
  13   2   7      219.21      241.03     17.26 o 
  14   2   7       88.61       93.65     20.74 o 
 -14   3   7      228.76      239.48     14.57 o 
 -13   3   7       79.43       62.19     21.96 o 
 -12   3   7      653.33      654.34     20.53 o 
 -11   3   7       29.89       29.53      8.31 o 
 -10   3   7        0.42        4.35      3.56 o 
  -9   3   7       35.48       40.51     10.11 o 
  -8   3   7     1597.01     1648.79     25.23 o 
  -7   3   7      530.13      524.68     11.74 o 
  -6   3   7      359.87      335.85     10.52 o 
  -5   3   7      401.60      424.86      7.53 o 
  -4   3   7      179.71      175.95      5.10 o 
  -3   3   7      105.67       93.44      3.71 o 
  -2   3   7      456.31      429.37      8.31 o 
  -1   3   7     2851.42     2964.75     31.26 o 
   0   3   7     1025.85      998.28     15.44 o 
   1   3   7      130.22      120.62      5.29 o 
   2   3   7        8.17        7.25      2.23 o 
   3   3   7      533.24      551.80     13.42 o 
   4   3   7        0.24        3.45      1.89 o 
   5   3   7      322.57      312.84     12.93 o 
   6   3   7      375.94      355.35     13.36 o 
   7   3   7      191.21      196.90     11.97 o 
   8   3   7      379.91      422.46     18.29 o 
   9   3   7      139.62      145.21     13.19 o 
  10   3   7      128.98      129.34     16.99 o 
  11   3   7       29.40       23.82      9.53 o 
  12   3   7       77.83       65.49     32.52 o 
  13   3   7       30.12       20.59     15.84 o 
 -14   4   7      270.38      300.37     20.32 o 
 -13   4   7       28.83       27.50     14.35 o 
 -12   4   7        0.21        4.68      6.11 o 
 -11   4   7      218.83      207.68     13.10 o 
 -10   4   7       12.64       16.37      5.64 o 
  -9   4   7      183.51      174.21     14.85 o 
  -8   4   7       63.18       57.56      5.68 o 
  -7   4   7     1035.94     1034.42     18.61 o 
  -6   4   7      239.41      230.49      7.11 o 
  -5   4   7       18.43       17.20      4.96 o 
  -4   4   7     1261.01     1244.78     14.49 o 
  -3   4   7     1363.88     1360.86     23.53 o 
  -2   4   7      372.90      360.26      7.19 o 
  -1   4   7      259.69      235.38      5.84 o 
   0   4   7       75.64       60.08      6.12 o 
   1   4   7       65.32       65.10      4.80 o 
   2   4   7        2.54        2.82      1.97 o 
   3   4   7      597.32      613.67     13.49 o 
   4   4   7      932.23      858.63     19.92 o 
   5   4   7       57.43       63.69     19.85 o 
   6   4   7      534.57      556.71     18.25 o 
   7   4   7     1196.41     1214.02     30.42 o 
   8   4   7      154.61      153.67     12.56 o 
   9   4   7      197.38      210.55     12.57 o 
  10   4   7        0.04        0.74      3.77 o 
  11   4   7      168.92      134.25     14.78 o 
  12   4   7       47.41       40.10     18.53 o 
  13   4   7      120.77      118.46     20.50 o 
 -13   5   7       35.32       33.33     19.48 o 
 -12   5   7      132.00      112.35     38.85 o 
 -11   5   7      170.11      187.19     23.40 o 
 -10   5   7       15.14       15.32      6.83 o 
  -9   5   7       81.37       90.71     27.10 o 
  -8   5   7      335.87      339.78     13.52 o 
  -7   5   7        4.49        4.85      3.34 o 
  -6   5   7      711.14      723.87     17.08 o 
  -5   5   7       91.54      101.16      7.45 o 
  -4   5   7     3280.92     3271.58    105.96 o 
  -3   5   7      166.60      162.26      4.32 o 
  -2   5   7       32.79       30.03      5.59 o 
  -1   5   7      466.60      447.30      9.44 o 
   0   5   7        4.20        3.34      1.62 o 
   1   5   7     1149.53     1127.42     35.34 o 
   2   5   7       29.75       34.78     10.51 o 
   3   5   7      369.41      366.65     13.31 o 
   4   5   7        1.58        1.87      4.78 o 
   5   5   7        8.99       11.58      4.42 o 
   6   5   7      253.58      260.79     12.72 o 
   7   5   7     1320.94     1328.35     29.59 o 
   8   5   7       23.65       23.72      6.93 o 
   9   5   7        0.00        3.79      5.15 o 
  10   5   7       16.25       10.52      8.94 o 
  11   5   7       44.46       35.03     17.96 o 
  12   5   7      252.44      239.55     16.41 o 
 -12   6   7        5.31       10.39      8.38 o 
 -11   6   7        4.71        6.45      6.04 o 
 -10   6   7       39.26       44.64     19.11 o 
  -9   6   7        1.44        6.11      4.94 o 
  -8   6   7       34.44       27.88     10.72 o 
  -7   6   7      235.46      241.01     14.47 o 
  -6   6   7      678.85      689.14     25.00 o 
  -5   6   7       40.05       51.71     15.43 o 
  -4   6   7       29.07       28.88     10.58 o 
  -3   6   7      261.93      237.63     12.55 o 
  -2   6   7      251.91      253.18     12.73 o 
  -1   6   7        4.36        5.77      1.97 o 
   0   6   7      101.54       80.49      8.78 o 
   1   6   7        3.85        5.88      4.33 o 
   2   6   7      531.42      542.56     15.73 o 
   3   6   7      113.91      118.60     14.04 o 
   4   6   7      664.35      688.93     25.37 o 
   5   6   7       35.65       40.13     14.77 o 
   6   6   7      153.02      133.04     29.18 o 
   7   6   7        1.11        3.09      4.80 o 
   8   6   7       78.22       84.43     15.69 o 
   9   6   7       19.77       14.86      7.19 o 
  10   6   7        1.51        3.32      3.69 o 
  11   6   7      179.67      175.84     15.23 o 
 -11   7   7      109.81      123.34     14.94 o 
 -10   7   7       76.52       72.96     40.25 o 
  -9   7   7        0.59        4.67      4.74 o 
  -8   7   7       62.97       58.56     22.46 o 
  -7   7   7       37.20       30.14     12.44 o 
  -6   7   7       47.27       45.47     15.11 o 
  -5   7   7       34.91       33.28     11.59 o 
  -4   7   7     1111.17     1029.74    129.90 o 
  -3   7   7        7.08        7.82      4.57 o 
  -2   7   7       83.87       74.47     24.21 o 
  -1   7   7      236.18      185.52     35.01 o 
   0   7   7       35.17       51.08     16.79 o 
   1   7   7      414.92      398.95     17.91 o 
   2   7   7      143.25      122.47     12.33 o 
   3   7   7      645.62      656.38     26.47 o 
   4   7   7      276.06      286.37     16.91 o 
   5   7   7      134.08      118.18     41.76 o 
   6   7   7        1.60        4.73      5.33 o 
   7   7   7       65.99       66.48     26.43 o 
   8   7   7        0.01        2.14      4.18 o 
   9   7   7       51.55       31.59     21.91 o 
  10   7   7       39.54       27.83     20.03 o 
 -10   8   7       34.06       22.71     25.44 o 
  -9   8   7       25.21       24.05     11.23 o 
  -8   8   7       12.60       12.28      8.05 o 
  -7   8   7        1.16        3.42      3.96 o 
  -6   8   7        8.14        8.45      6.00 o 
  -5   8   7       46.79       51.41     20.25 o 
  -4   8   7       11.51       15.17      8.86 o 
  -3   8   7       17.05       17.24      9.68 o 
  -2   8   7        1.67        0.90      5.70 o 
  -1   8   7      166.31      180.61     12.24 o 
   0   8   7        8.79        7.18      5.06 o 
   1   8   7      155.74      135.58     15.91 o 
   2   8   7      199.26      215.07     14.38 o 
   3   8   7      118.59       96.01     15.60 o 
   4   8   7      276.65      290.35     13.82 o 
   5   8   7       55.54       55.28     19.23 o 
   6   8   7       31.95       22.84     12.35 o 
   7   8   7      122.42      102.45     18.43 o 
   8   8   7       25.29       26.27     14.34 o 
   9   8   7       67.73       45.19     35.34 o 
  -8   9   7      167.66      195.97     15.90 o 
  -7   9   7       25.18       22.03     17.93 o 
  -6   9   7       44.15       43.24     29.38 o 
  -5   9   7       73.14       76.95     20.34 o 
  -4   9   7       94.30       30.03     16.62 o 
  -3   9   7      621.23      646.62     23.71 o 
  -2   9   7       46.13       33.95     17.48 o 
  -1   9   7      410.23      455.28     18.38 o 
   0   9   7       22.31       16.45     10.52 o 
   1   9   7       26.68       26.31     13.47 o 
   2   9   7       40.66       22.88     17.22 o 
   3   9   7        7.73        6.61      5.89 o 
   4   9   7      252.93      287.70     18.60 o 
   5   9   7       63.40       36.35     27.93 o 
   6   9   7        0.43        0.18      5.61 o 
   7   9   7       24.04       18.47     16.42 o 
  -5  10   7        9.86        6.03      4.91 o 
  -4  10   7       19.11        8.04      6.41 o 
  -3  10   7       44.82       34.43     25.44 o 
  -2  10   7      213.37      271.12     19.20 o 
  -1  10   7      136.07      155.46     15.33 o 
   0  10   7       90.37       69.21     41.74 o 
   1  10   7       95.96      106.28     19.05 o 
   2  10   7       80.35       72.89     56.34 o 
   3  10   7       77.67       94.19     40.52 o 
   4  10   7       26.13       13.93     19.53 o 
 -14   0   8       32.07       32.67     20.67 o 
 -12   0   8       56.86       43.83     19.02 o 
 -10   0   8     1579.82     1662.79     53.99 o 
  -8   0   8      304.84      297.84     14.25 o 
  -6   0   8     1187.06     1193.09     30.19 o 
  -4   0   8     6541.70     6651.55    158.61 o 
  -2   0   8      278.61      318.47      9.14 o 
   0   0   8     5288.45     5414.80     76.35 o 
   2   0   8        0.59        0.63      2.27 o 
   4   0   8      938.64      922.46     23.84 o 
   6   0   8        4.23        9.59      5.80 o 
   8   0   8      116.78      119.63     12.98 o 
  10   0   8       20.93       24.40     19.05 o 
  12   0   8        1.35        5.45      5.28 o 
 -14   1   8       53.54       40.08     15.91 o 
 -13   1   8      406.62      421.83     15.47 o 
 -12   1   8        0.42        4.42      3.48 o 
 -11   1   8      476.17      464.91     15.53 o 
 -10   1   8      146.13      142.29     12.34 o 
  -9   1   8      257.72      260.50     10.41 o 
  -8   1   8       19.94       25.35      6.59 o 
  -7   1   8       40.14       42.90      8.57 o 
  -6   1   8      206.98      199.38      8.09 o 
  -5   1   8        6.30        5.15      2.82 o 
  -4   1   8       59.84       58.49      4.49 o 
  -3   1   8        5.29        6.30      1.66 o 
  -2   1   8      407.33      372.66      7.18 o 
  -1   1   8      282.54      214.61     15.43 o 
   0   1   8     2201.86     2282.49     31.01 o 
   1   1   8      161.25      172.20      6.36 o 
   2   1   8       43.88       50.90      7.18 o 
   3   1   8       31.84       34.80      3.63 o 
   4   1   8        9.03       10.53      3.73 o 
   5   1   8     1478.02     1416.42     22.25 o 
   6   1   8       11.03       14.67      6.40 o 
   7   1   8       39.68       54.88     17.44 o 
   8   1   8       54.85       53.74     15.99 o 
   9   1   8      361.54      352.95     16.81 o 
  10   1   8      479.95      487.03     18.35 o 
  11   1   8        0.00        4.77      4.94 o 
  12   1   8        2.64        4.42      7.19 o 
  13   1   8       27.09       20.69     10.66 o 
 -14   2   8       20.80       18.96      7.29 o 
 -13   2   8       60.43       53.20     25.26 o 
 -12   2   8       22.26       18.20      8.00 o 
 -11   2   8      582.52      584.99     16.53 o 
 -10   2   8       16.58       13.93      4.46 o 
  -9   2   8       25.60       26.34      6.02 o 
  -8   2   8      209.06      208.72      9.04 o 
  -7   2   8       50.03       65.36     13.18 o 
  -6   2   8      100.60      103.97      8.53 o 
  -5   2   8      941.08      956.74     17.22 o 
  -4   2   8     1511.55     1511.11     34.93 o 
  -3   2   8     1037.48     1007.96     19.39 o 
  -2   2   8      541.83      564.08     10.10 o 
  -1   2   8      104.27       96.23      2.82 o 
   0   2   8      872.44      830.21     18.61 o 
   1   2   8      183.87      187.21      8.46 o 
   2   2   8       29.56       35.62      9.32 o 
   3   2   8     1620.81     1634.58     35.66 o 
   4   2   8      132.08      134.53      6.03 o 
   5   2   8     2882.46     2971.23     37.68 o 
   6   2   8       75.65       81.09      9.81 o 
   7   2   8       49.45       57.38     17.52 o 
   8   2   8       29.71       33.55      8.99 o 
   9   2   8       62.82       70.95     22.98 o 
  10   2   8       43.81       39.19     14.77 o 
  11   2   8      145.43      142.66     35.09 o 
  12   2   8       55.77       56.17     24.99 o 
  13   2   8       84.67       89.12     16.69 o 
 -14   3   8      475.61      498.16     21.84 o 
 -13   3   8        7.57        9.90      5.53 o 
 -12   3   8       17.27       16.00      6.30 o 
 -11   3   8        8.84       10.19      4.68 o 
 -10   3   8        2.09        4.54      3.29 o 
  -9   3   8      165.26      169.55     10.29 o 
  -8   3   8       77.98       79.56      8.82 o 
  -7   3   8        1.91        3.88      3.89 o 
  -6   3   8     1221.14     1250.04     17.70 o 
  -5   3   8     2017.29     2082.37     23.97 o 
  -4   3   8     1039.93     1040.30     21.64 o 
  -3   3   8     1394.42     1334.37     24.32 o 
  -2   3   8     1829.00     1805.42     26.98 o 
  -1   3   8     2333.30     2336.43     38.76 o 
   0   3   8       61.31       58.67      3.48 o 
   1   3   8      212.07      205.84      5.95 o 
   2   3   8       26.91       23.70      3.20 o 
   3   3   8        1.82        3.15      1.82 o 
   4   3   8       82.38       81.26      5.66 o 
   5   3   8      366.89      341.85     17.73 o 
   6   3   8      105.23      102.27     11.06 o 
   7   3   8       17.33       20.52      6.79 o 
   8   3   8      132.67      121.53     13.71 o 
   9   3   8        0.46        3.01      5.40 o 
  10   3   8       87.88       84.10     22.47 o 
  11   3   8      246.37      230.54     14.74 o 
  12   3   8       99.98       72.76     33.54 o 
  13   3   8       97.34       72.39     16.45 o 
 -13   4   8        4.29        3.16      5.73 o 
 -12   4   8       19.97       22.96     11.63 o 
 -11   4   8        0.68        5.26      4.16 o 
 -10   4   8        0.02        1.87      4.07 o 
  -9   4   8       90.67       84.64     11.16 o 
  -8   4   8      256.36      231.41      9.68 o 
  -7   4   8       58.54       50.71      7.79 o 
  -6   4   8     1332.96     1331.32     24.96 o 
  -5   4   8     2225.99     2223.12     42.25 o 
  -4   4   8      696.94      703.56     11.66 o 
  -3   4   8      128.15      129.80      5.07 o 
  -2   4   8      342.47      309.83     18.05 o 
  -1   4   8      105.64      100.04      4.90 o 
   0   4   8        6.28        9.66      3.64 o 
   1   4   8       11.69       13.23      4.16 o 
   2   4   8      356.30      369.08      9.37 o 
   3   4   8     1316.51     1262.28     26.14 o 
   4   4   8      155.24      158.26      9.88 o 
   5   4   8      152.32      151.79     12.39 o 
   6   4   8     1161.34     1221.51     29.84 o 
   7   4   8      870.98      890.72     30.06 o 
   8   4   8      215.67      214.55     14.52 o 
   9   4   8       11.58       14.12      6.53 o 
  10   4   8        0.99        1.95      3.72 o 
  11   4   8       16.46       11.78      7.31 o 
  12   4   8      142.69      133.08     15.15 o 
 -13   5   8        6.48        5.05     10.68 o 
 -12   5   8      374.07      395.03     19.75 o 
 -11   5   8        0.12        1.43      5.44 o 
 -10   5   8        7.54        8.38      4.71 o 
  -9   5   8        7.43        6.97      5.60 o 
  -8   5   8      372.72      376.19     18.23 o 
  -7   5   8      385.38      408.30     14.70 o 
  -6   5   8        0.03        0.48      2.40 o 
  -5   5   8     1132.62     1118.00     22.01 o 
  -4   5   8       15.17       17.60      5.19 o 
  -3   5   8       28.45       26.53      4.89 o 
  -2   5   8       18.74       15.48      4.94 o 
  -1   5   8      919.63      912.88     22.20 o 
   0   5   8       33.87       39.26      6.19 o 
   1   5   8      392.69      414.33     10.05 o 
   2   5   8       55.70       54.61      6.64 o 
   3   5   8       30.97       39.50     12.82 o 
   4   5   8        4.87        5.91      4.50 o 
   5   5   8      136.22      134.86     10.03 o 
   6   5   8       23.81       28.95      8.07 o 
   7   5   8      189.01      192.43     15.06 o 
   8   5   8      195.69      206.82     20.77 o 
   9   5   8        0.22        3.88      3.90 o 
  10   5   8      205.46      230.98     15.74 o 
  11   5   8       19.88       15.74      7.15 o 
  12   5   8        0.66        1.57      3.81 o 
 -12   6   8       10.38        9.54      6.42 o 
 -11   6   8       41.60       31.17     12.93 o 
 -10   6   8        8.74       13.90      8.40 o 
  -9   6   8      135.29      175.24     14.58 o 
  -8   6   8      144.51      143.92     43.43 o 
  -7   6   8      737.75      757.14     24.12 o 
  -6   6   8       35.81       30.29     11.08 o 
  -5   6   8     2223.00     2302.29     42.43 o 
  -4   6   8        0.19        4.59      3.47 o 
  -3   6   8       23.59       21.80      8.09 o 
  -2   6   8      530.01      545.72     19.19 o 
  -1   6   8      122.05      102.77      7.90 o 
   0   6   8      359.65      328.53     12.07 o 
   1   6   8       44.14       54.58      8.71 o 
   2   6   8       55.99       43.89     13.95 o 
   3   6   8       58.52       51.27      9.01 o 
   4   6   8        4.02        6.79      3.35 o 
   5   6   8      808.55      783.05     26.29 o 
   6   6   8        0.28        4.32      4.20 o 
   7   6   8      651.24      653.79     25.41 o 
   8   6   8       38.34       35.31     15.70 o 
   9   6   8        0.00        3.28      3.52 o 
  10   6   8       14.67       13.51      9.86 o 
  11   6   8      220.23      245.62     34.00 o 
 -11   7   8      102.67      140.34     34.69 o 
 -10   7   8       11.03       12.38      7.43 o 
  -9   7   8        4.18        9.84      6.55 o 
  -8   7   8       30.71       39.85     19.89 o 
  -7   7   8       48.63       52.27     19.08 o 
  -6   7   8      158.80      170.84     16.08 o 
  -5   7   8        0.28        0.79      3.36 o 
  -4   7   8        5.39        6.74      6.63 o 
  -3   7   8       45.21       40.80     13.48 o 
  -2   7   8      165.21      154.75     12.40 o 
  -1   7   8        7.23        8.27      4.72 o 
   0   7   8        5.40        5.01      6.18 o 
   1   7   8      855.73      839.53     25.35 o 
   2   7   8      161.04      148.02     14.10 o 
   3   7   8       47.12       55.92     23.60 o 
   4   7   8       26.76       25.11     13.02 o 
   5   7   8        0.11       -0.05      5.55 o 
   6   7   8        1.24        3.34      3.96 o 
   7   7   8       16.41       15.29      8.76 o 
   8   7   8       30.30       20.08     10.54 o 
   9   7   8        0.20        2.70      5.70 o 
  10   7   8       13.18       10.99     17.76 o 
  -9   8   8        0.37        5.17      6.90 o 
  -8   8   8       29.27       36.04     16.63 o 
  -7   8   8      282.22      311.72     17.47 o 
  -6   8   8      164.00      160.41     14.61 o 
  -5   8   8      324.21      306.64     16.27 o 
  -4   8   8        3.16        5.73      6.52 o 
  -3   8   8       68.38       71.07     14.25 o 
  -2   8   8       77.43       65.15     18.38 o 
  -1   8   8       62.58       67.13     14.74 o 
   0   8   8      179.04      205.07     14.25 o 
   1   8   8       24.66       28.69     11.98 o 
   2   8   8      145.76      124.67     15.51 o 
   3   8   8       60.26       58.24     19.57 o 
   4   8   8      210.69      218.13     17.51 o 
   5   8   8       27.21       16.76     10.67 o 
   6   8   8        3.43        8.58      5.03 o 
   7   8   8       37.78       25.29     18.58 o 
   8   8   8        0.14        3.37      5.99 o 
  -7   9   8       10.03       10.43      8.78 o 
  -6   9   8        6.41        7.06      5.98 o 
  -5   9   8       79.95      110.82     14.29 o 
  -4   9   8       72.57       80.36     17.34 o 
  -3   9   8       28.45       22.33     11.99 o 
  -2   9   8        1.90        3.43      4.77 o 
  -1   9   8       54.26       43.64     22.15 o 
   0   9   8       29.44       29.50     16.55 o 
   1   9   8      217.63      180.30     14.35 o 
   2   9   8        0.74        3.70      4.15 o 
   3   9   8        9.44        8.39      5.38 o 
   4   9   8        3.78        6.58      6.12 o 
   5   9   8       10.27       11.80     27.92 o 
   6   9   8       56.99       53.93     69.36 o 
  -3  10   8        5.95        4.13     10.04 o 
  -2  10   8        8.18       12.03      9.87 o 
  -1  10   8       62.36       43.22     39.60 o 
   0  10   8      167.78      184.68     21.88 o 
   1  10   8       24.60       31.14     16.11 o 
   2  10   8       73.13       52.23     37.87 o 
 -13   0   9       30.25       22.24     12.53 o 
 -11   0   9       37.18       28.81     13.48 o 
  -9   0   9      295.60      309.69     17.34 o 
  -7   0   9      436.46      437.94     20.04 o 
  -5   0   9      477.43      464.73     15.30 o 
  -3   0   9      296.59      297.13     10.81 o 
  -1   0   9      721.96      714.65     16.03 o 
   1   0   9      720.04      711.68     17.29 o 
   3   0   9      845.73      799.58     17.87 o 
   5   0   9     1346.03     1319.21     66.17 o 
   7   0   9        7.37        7.80      5.31 o 
   9   0   9        3.17        9.93      7.58 o 
  11   0   9        0.05        5.84      7.79 o 
  13   0   9       10.24        4.85      5.67 o 
 -14   1   9      109.45      121.11     22.14 o 
 -13   1   9       20.69       17.03      7.14 o 
 -12   1   9      175.56      157.41     13.05 o 
 -11   1   9        6.31        6.67      3.43 o 
 -10   1   9      143.26      157.79     28.21 o 
  -9   1   9      209.08      199.34     11.42 o 
  -8   1   9        3.22        3.95      3.00 o 
  -7   1   9        6.60        9.96      3.29 o 
  -6   1   9      272.68      278.39      9.55 o 
  -5   1   9      242.17      231.92      8.63 o 
  -4   1   9      642.26      643.61     11.39 o 
  -3   1   9      468.71      450.99      9.19 o 
  -2   1   9      388.18      368.72      7.73 o 
  -1   1   9     1494.89     1482.07     25.40 o 
   0   1   9     2040.43     2014.08     32.21 o 
   1   1   9        0.42        2.16      2.21 o 
   2   1   9      334.25      332.98      9.33 o 
   3   1   9       40.86       40.95      4.67 o 
   4   1   9      147.55      138.61      6.38 o 
   5   1   9       10.89       13.98      4.71 o 
   6   1   9      222.43      216.81     10.22 o 
   7   1   9      354.84      347.78     14.05 o 
   8   1   9        0.61        1.79      3.40 o 
   9   1   9      105.73       96.52     13.88 o 
  10   1   9        4.41        4.21      4.57 o 
  11   1   9      120.06      115.02     13.98 o 
  12   1   9      181.03      186.65     14.53 o 
  13   1   9        5.94        4.43      5.38 o 
 -14   2   9        9.55        5.73      5.57 o 
 -13   2   9        7.85       11.13      4.23 o 
 -12   2   9       90.30       81.23     23.74 o 
 -11   2   9        1.04        3.90      2.90 o 
 -10   2   9        4.37        6.50      2.60 o 
  -9   2   9       50.60       50.40     10.62 o 
  -8   2   9       17.82       16.13      5.18 o 
  -7   2   9       93.48       88.23      7.61 o 
  -6   2   9       50.86       55.37     11.11 o 
  -5   2   9       29.67       36.02      8.47 o 
  -4   2   9        6.55        8.76      2.71 o 
  -3   2   9       15.48       18.68      4.10 o 
  -2   2   9        0.76        1.60      1.13 o 
  -1   2   9     1026.62     1043.18     19.25 o 
   0   2   9       22.87       18.65      4.81 o 
   1   2   9        0.42        2.73      2.05 o 
   2   2   9       89.40       78.30      6.90 o 
   3   2   9       50.88       57.68      3.67 o 
   4   2   9       83.01       85.86      5.49 o 
   5   2   9      213.93      212.66      9.03 o 
   6   2   9      300.06      297.16     13.75 o 
   7   2   9      189.86      165.99     10.31 o 
   8   2   9      263.39      283.84     13.84 o 
   9   2   9      634.80      621.21     20.33 o 
  10   2   9      202.23      190.29     15.04 o 
  11   2   9      300.53      312.49     16.51 o 
  12   2   9      161.17      152.85     13.46 o 
  13   2   9        0.20        4.31      5.63 o 
 -13   3   9      140.97      132.79     14.25 o 
 -12   3   9       10.28        6.24      6.44 o 
 -11   3   9      627.92      653.12     19.04 o 
 -10   3   9        1.08        4.26      4.62 o 
  -9   3   9       80.05       70.85     16.47 o 
  -8   3   9      198.51      187.40      8.55 o 
  -7   3   9      412.01      398.37     12.35 o 
  -6   3   9      141.64      151.46      9.28 o 
  -5   3   9      243.60      246.57      7.42 o 
  -4   3   9        0.08        1.78      1.95 o 
  -3   3   9        4.50        6.62      1.79 o 
  -2   3   9      237.48      231.51      6.22 o 
  -1   3   9      500.41      515.31      7.25 o 
   0   3   9      165.99      142.26     36.40 o 
   1   3   9     1046.84     1056.03     22.76 o 
   2   3   9       32.38       32.35      6.07 o 
   3   3   9        0.72        1.88      1.67 o 
   4   3   9       48.20       44.57      4.03 o 
   5   3   9     1739.88     1701.55     48.73 o 
   6   3   9      986.32      992.54     27.14 o 
   7   3   9      437.72      423.75     17.67 o 
   8   3   9       69.09       76.83     10.54 o 
   9   3   9      501.55      475.70     18.28 o 
  10   3   9        3.36        3.52      4.63 o 
  11   3   9      149.73      165.69     11.95 o 
  12   3   9      321.76      345.73     16.79 o 
 -13   4   9      244.85      265.00     19.47 o 
 -12   4   9       22.46       14.63      7.98 o 
 -11   4   9      603.41      630.57     24.99 o 
 -10   4   9       13.82       13.79      6.38 o 
  -9   4   9       30.59       29.19     10.15 o 
  -8   4   9       21.54       23.88      7.16 o 
  -7   4   9      601.12      586.57     16.32 o 
  -6   4   9     1375.15     1407.50     25.40 o 
  -5   4   9     1129.51     1090.51     30.33 o 
  -4   4   9      392.17      400.42     10.15 o 
  -3   4   9     1841.43     1759.12     41.26 o 
  -2   4   9       44.58       34.79      7.98 o 
  -1   4   9      552.38      547.71     11.01 o 
   0   4   9       68.35       70.99      8.26 o 
   1   4   9        4.16        3.75      2.05 o 
   2   4   9        2.75        4.77      2.35 o 
   3   4   9      300.64      291.73      8.48 o 
   4   4   9      560.15      539.96     18.02 o 
   5   4   9      561.32      564.15     18.35 o 
   6   4   9      363.94      364.32     15.72 o 
   7   4   9      109.37      122.26     11.49 o 
   8   4   9       16.87       18.07      8.05 o 
   9   4   9       39.78       34.58     12.25 o 
  10   4   9      128.23      130.35     16.69 o 
  11   4   9       20.30       24.91     12.46 o 
  12   4   9       69.64       47.47     39.57 o 
 -12   5   9        1.15        3.61      4.72 o 
 -11   5   9        3.54        4.42      5.84 o 
 -10   5   9       62.59       53.32     20.65 o 
  -9   5   9        0.91        3.07      4.84 o 
  -8   5   9       34.55       38.46     13.54 o 
  -7   5   9      268.00      270.73     15.46 o 
  -6   5   9       39.60       40.97      6.73 o 
  -5   5   9       30.41       32.46      8.93 o 
  -4   5   9      464.32      476.41     13.79 o 
  -3   5   9     1727.73     1652.82     32.18 o 
  -2   5   9      168.59      169.50      8.42 o 
  -1   5   9      209.69      177.17     22.79 o 
   0   5   9       85.50       85.35      5.22 o 
   1   5   9        0.85        1.93      2.92 o 
   2   5   9        0.04        2.44      2.62 o 
   3   5   9     1602.49     1610.53     34.81 o 
   4   5   9      499.11      505.73     19.13 o 
   5   5   9        1.60        3.56      3.68 o 
   6   5   9        0.10        3.70      3.42 o 
   7   5   9      295.67      287.02     13.83 o 
   8   5   9      101.88      113.03     14.45 o 
   9   5   9       13.68       14.58      6.07 o 
  10   5   9        5.91       12.04     10.30 o 
  11   5   9      102.26       74.02     35.50 o 
 -11   6   9       17.52       10.37      6.31 o 
 -10   6   9      154.88      128.03     45.60 o 
  -9   6   9        1.76        4.36      4.38 o 
  -8   6   9       73.00       88.33     24.88 o 
  -7   6   9      574.11      593.26     21.99 o 
  -6   6   9       44.37       55.50     17.26 o 
  -5   6   9       20.01       23.24      7.69 o 
  -4   6   9       15.50       18.65      7.11 o 
  -3   6   9       53.56       45.42     12.80 o 
  -2   6   9       27.01       14.82      5.81 o 
  -1   6   9       65.23       50.29      6.37 o 
   0   6   9      481.90      405.71     83.76 o 
   1   6   9       75.65       76.70      7.87 o 
   2   6   9      179.02      180.50     10.24 o 
   3   6   9      241.37      236.58     14.41 o 
   4   6   9       15.77       11.13      5.16 o 
   5   6   9      126.08      135.05     11.09 o 
   6   6   9       39.96       34.10     17.30 o 
   7   6   9      199.93      199.81     15.55 o 
   8   6   9        8.78       10.59      9.18 o 
   9   6   9        4.63        4.40      6.47 o 
  10   6   9       24.73       14.15      9.72 o 
 -10   7   9       24.00       25.21     21.60 o 
  -9   7   9      171.53      188.00     18.73 o 
  -8   7   9       41.59       25.01      8.84 o 
  -7   7   9      631.64      684.96     22.85 o 
  -6   7   9      146.11      146.16     14.65 o 
  -5   7   9        0.57        1.96      4.22 o 
  -4   7   9       78.02       74.44     12.69 o 
  -3   7   9      175.19      157.47     14.77 o 
  -2   7   9        0.21        4.43      4.74 o 
  -1   7   9      244.33      223.33     14.82 o 
   0   7   9      533.27      458.27     17.44 o 
   1   7   9        1.64        5.15      3.28 o 
   2   7   9        2.57        2.74      2.90 o 
   3   7   9       42.16       45.92     18.52 o 
   4   7   9       17.46       18.23      9.47 o 
   5   7   9       77.13       81.73     42.04 o 
   6   7   9       23.16       13.47     18.81 o 
   7   7   9       68.27       63.05     41.38 o 
   8   7   9        7.93        9.17      9.79 o 
   9   7   9        8.74       10.12      8.30 o 
  -8   8   9      182.34      219.89     18.23 o 
  -7   8   9      434.70      462.03     19.93 o 
  -6   8   9       30.59       27.17     17.29 o 
  -5   8   9      571.59      628.97     22.13 o 
  -4   8   9        2.23        6.19      4.55 o 
  -3   8   9        6.54        8.46      5.04 o 
  -2   8   9      116.68      117.83     13.33 o 
  -1   8   9      175.85      157.75     14.85 o 
   0   8   9      130.47      130.89     11.40 o 
   1   8   9        0.46        1.30      4.18 o 
   2   8   9       21.84       27.37     15.49 o 
   3   8   9      391.64      381.94     26.38 o 
   4   8   9        0.50        6.98      8.22 o 
   5   8   9        9.03        9.99     10.77 o 
   6   8   9       72.14       73.94     41.04 o 
   7   8   9        0.09        1.63      8.66 o 
  -6   9   9      163.33      124.50     29.60 o 
  -5   9   9        4.84        5.43      4.19 o 
  -4   9   9       73.33       67.69     14.25 o 
  -3   9   9      182.24      197.68     19.25 o 
  -2   9   9       20.11       17.66     12.13 o 
  -1   9   9       41.98       26.58     20.04 o 
   0   9   9       74.02       88.81     17.73 o 
   1   9   9        5.59        4.74      6.34 o 
   2   9   9       35.01       35.61     22.39 o 
   3   9   9      217.70      251.37     27.59 o 
   4   9   9      271.23      275.37     24.41 o 
   5   9   9      242.28      269.15     37.26 o 
 -14   0  10       44.93       41.76     35.95 o 
 -12   0  10      117.62       85.96     36.42 o 
 -10   0  10     2195.30     2393.61     46.79 o 
  -8   0  10       63.13       60.35     18.96 o 
  -6   0  10      404.13      375.42     15.94 o 
  -4   0  10      322.24      336.04     11.86 o 
  -2   0  10      331.06      324.12      8.56 o 
   0   0  10        6.96       13.10      2.51 o 
   2   0  10      370.33      356.38      8.33 o 
   4   0  10        0.53        2.05      3.22 o 
   6   0  10       35.54       36.50     14.85 o 
   8   0  10       31.31       22.08     15.01 o 
  10   0  10        2.40        3.05      4.17 o 
  12   0  10       14.17       10.60     13.15 o 
 -13   1  10      219.70      217.97     11.65 o 
 -12   1  10        3.44        5.18      3.39 o 
 -11   1  10       12.70       16.75      5.52 o 
 -10   1  10       17.64       17.36      5.48 o 
  -9   1  10      306.11      335.66     17.36 o 
  -8   1  10        9.08       10.94      3.73 o 
  -7   1  10      118.99      103.12     12.07 o 
  -6   1  10        5.31        4.78      2.43 o 
  -5   1  10     1344.52     1352.76     21.89 o 
  -4   1  10        7.69        8.18      3.41 o 
  -3   1  10      487.93      455.86      8.53 o 
  -2   1  10        6.91        8.16      2.23 o 
  -1   1  10      668.73      625.08     11.65 o 
   0   1  10      129.83      124.32      8.64 o 
   1   1  10      187.27      165.97      6.80 o 
   2   1  10       45.25       36.94      7.46 o 
   3   1  10       16.57       10.87      3.27 o 
   4   1  10      115.03      108.55      5.01 o 
   5   1  10      632.83      620.53     22.27 o 
   6   1  10       62.49       62.44      8.09 o 
   7   1  10       13.98       12.20      7.32 o 
   8   1  10       20.24       28.29     12.15 o 
   9   1  10        2.43        4.78      5.05 o 
  10   1  10      503.64      505.14     18.63 o 
  11   1  10       89.36       95.12     11.95 o 
  12   1  10        3.77        3.90      4.02 o 
 -13   2  10      152.93      154.85     12.73 o 
 -12   2  10       19.08       14.24      6.79 o 
 -11   2  10       75.86       62.55     20.08 o 
 -10   2  10       58.70       59.04     14.76 o 
  -9   2  10      241.45      259.81     13.04 o 
  -8   2  10      172.77      170.69     10.39 o 
  -7   2  10      103.60      110.53     16.69 o 
  -6   2  10        1.36        1.30      3.37 o 
  -5   2  10        8.95        9.06      3.80 o 
  -4   2  10      266.63      265.47      7.90 o 
  -3   2  10       15.73       18.66      4.54 o 
  -2   2  10      209.43      199.50      5.32 o 
  -1   2  10      143.61      131.35      7.00 o 
   0   2  10     2173.27     2121.49     50.21 o 
   1   2  10     3414.99     3319.66     66.44 o 
   2   2  10      523.72      494.01     25.47 o 
   3   2  10       32.69       40.99     13.12 o 
   4   2  10       39.41       40.29      3.26 o 
   5   2  10        2.04        3.97      3.10 o 
   6   2  10        2.09        3.22      2.75 o 
   7   2  10      428.37      438.73     17.33 o 
   8   2  10       56.44       65.69     18.97 o 
   9   2  10       19.67       22.98      7.81 o 
  10   2  10      179.03      164.28     12.54 o 
  11   2  10       12.64       21.26     12.96 o 
  12   2  10       73.80       35.10     25.06 o 
 -13   3  10       60.63       38.18     25.16 o 
 -12   3  10        6.55        6.54      5.00 o 
 -11   3  10       70.32       57.87     18.72 o 
 -10   3  10      146.21      167.31     11.32 o 
  -9   3  10      146.75      147.09     12.82 o 
  -8   3  10        0.94        2.88      3.85 o 
  -7   3  10       11.46        8.36      3.33 o 
  -6   3  10      244.43      226.69      9.57 o 
  -5   3  10      696.10      676.18     21.09 o 
  -4   3  10     1566.67     1504.19     26.38 o 
  -3   3  10      218.23      214.64      7.99 o 
  -2   3  10       10.70       10.00      2.02 o 
  -1   3  10       18.86       28.50      9.08 o 
   0   3  10      120.23      120.28     32.64 o 
   1   3  10       95.42       94.26     29.22 o 
   2   3  10        6.39        8.39      6.87 o 
   3   3  10        0.40        2.34      4.41 o 
   4   3  10       86.86       88.81      7.27 o 
   5   3  10     1358.29     1283.87     52.06 o 
   6   3  10        0.92        2.30      2.45 o 
   7   3  10      256.22      266.01     14.07 o 
   8   3  10      166.07      162.34     15.39 o 
   9   3  10       87.27       85.73     29.57 o 
  10   3  10       19.50       26.71     11.41 o 
  11   3  10      726.25      805.28     29.96 o 
  12   3  10        6.06        8.88      7.28 o 
 -12   4  10      178.56      175.62     15.69 o 
 -11   4  10      331.85      344.57     18.39 o 
 -10   4  10      125.13      136.36     39.44 o 
  -9   4  10        8.00        9.58      4.73 o 
  -8   4  10     1177.31     1184.99     24.89 o 
  -7   4  10      153.02      167.65     10.99 o 
  -6   4  10       10.40       10.44      3.74 o 
  -5   4  10      564.46      544.67     14.62 o 
  -4   4  10        6.79        4.52      2.62 o 
  -3   4  10      244.71      237.07      9.08 o 
  -2   4  10       40.51       34.02      4.45 o 
  -1   4  10        9.26       11.65      3.76 o 
   0   4  10      209.87      212.79      7.32 o 
   1   4  10      160.27      145.96     39.48 o 
   2   4  10       20.03       17.10      3.30 o 
   3   4  10      389.66      373.92     12.63 o 
   4   4  10     1085.61     1078.86     25.93 o 
   5   4  10      563.40      550.38     19.39 o 
   6   4  10      758.93      721.01     23.68 o 
   7   4  10      653.29      655.53     20.33 o 
   8   4  10      241.38      223.28     16.96 o 
   9   4  10        3.33        6.96      6.57 o 
  10   4  10      150.75      147.70     21.98 o 
  11   4  10       11.79       12.41      7.96 o 
 -12   5  10       11.53        5.31      4.50 o 
 -11   5  10       45.30       34.31     16.98 o 
 -10   5  10       34.97       31.19     14.97 o 
  -9   5  10      224.33      230.11     18.34 o 
  -8   5  10      157.67      155.67     13.91 o 
  -7   5  10       10.35       13.76      7.00 o 
  -6   5  10      330.67      317.51     13.21 o 
  -5   5  10      131.86      137.98     31.16 o 
  -4   5  10       27.58       27.22      4.77 o 
  -3   5  10     1315.68     1338.04     27.35 o 
  -2   5  10      779.13      788.89     19.21 o 
  -1   5  10        4.81        4.24      2.84 o 
   0   5  10      190.41      171.86      8.00 o 
   1   5  10        0.19        3.36      2.33 o 
   2   5  10       28.99       26.70      4.63 o 
   3   5  10       81.72       82.11      8.85 o 
   4   5  10      220.84      205.09     16.25 o 
   5   5  10       18.40       16.57     10.39 o 
   6   5  10      896.59     1002.80     31.01 o 
   7   5  10      343.80      355.33     24.00 o 
   8   5  10      376.03      409.57     24.49 o 
   9   5  10       90.02       71.87     39.93 o 
  10   5  10      154.76      175.87     15.74 o 
 -11   6  10      118.04       81.66     32.78 o 
 -10   6  10       75.66       59.86     26.17 o 
  -9   6  10      158.15      166.68     14.24 o 
  -8   6  10       33.38       28.51     13.57 o 
  -7   6  10       10.34       18.34      9.29 o 
  -6   6  10      104.46       97.69     14.01 o 
  -5   6  10      253.88      273.30     16.99 o 
  -4   6  10      143.24      132.43     15.37 o 
  -3   6  10      114.31      130.35     13.13 o 
  -2   6  10        5.25        2.84      3.19 o 
  -1   6  10      340.96      305.20     13.47 o 
   0   6  10       12.14       22.09      4.61 o 
   1   6  10      101.06       69.30     24.43 o 
   2   6  10      528.69      473.48     23.38 o 
   3   6  10      228.22      237.92     18.34 o 
   4   6  10       50.20       50.31     16.12 o 
   5   6  10      614.54      658.27     24.97 o 
   6   6  10        0.23        2.49      4.68 o 
   7   6  10        7.46       17.03      8.25 o 
   8   6  10       98.56      107.44     21.11 o 
   9   6  10        1.33        3.56      5.40 o 
  -9   7  10       47.61       30.37     19.03 o 
  -8   7  10        8.77       16.27     10.30 o 
  -7   7  10       33.80       27.66     15.50 o 
  -6   7  10        0.00        1.95      4.77 o 
  -5   7  10       46.55       53.30     11.15 o 
  -4   7  10      100.81       92.46     13.48 o 
  -3   7  10        3.47        3.96      4.09 o 
  -2   7  10        6.59        7.63      6.65 o 
  -1   7  10        4.26        4.44      5.28 o 
   0   7  10       86.73       69.86     19.81 o 
   1   7  10       88.20       75.42     10.41 o 
   2   7  10       14.76       17.55     10.05 o 
   3   7  10      327.57      333.83     17.56 o 
   4   7  10        1.37        1.75      4.80 o 
   5   7  10       21.14       10.04     12.45 o 
   6   7  10      195.35      207.43     21.20 o 
   7   7  10       26.72       25.29     25.07 o 
   8   7  10       38.07       30.19     27.86 o 
  -8   8  10      144.65      147.18     19.07 o 
  -7   8  10      164.35      198.14     53.66 o 
  -6   8  10       67.31       54.11     33.30 o 
  -5   8  10       22.92       27.68     14.82 o 
  -4   8  10       72.20       62.74     25.11 o 
  -3   8  10       95.46       21.14     35.09 o 
  -2   8  10       25.82        8.55      9.59 o 
  -1   8  10       67.34       72.20     37.84 o 
   0   8  10       17.53       23.88     16.23 o 
   1   8  10       11.99        3.12      5.48 o 
   2   8  10       61.78       50.46     23.89 o 
   3   8  10      509.52      536.97     30.85 o 
   4   8  10        1.36        5.73      8.25 o 
   5   8  10        4.86        4.59      8.23 o 
   6   8  10      391.00      403.52     28.35 o 
  -5   9  10        2.78        4.77      6.53 o 
  -4   9  10      186.42      201.48     23.00 o 
  -3   9  10       18.11       19.70     14.56 o 
  -2   9  10        4.03        7.02      5.19 o 
  -1   9  10        8.55        4.76      4.54 o 
   0   9  10       20.70       14.55      9.90 o 
   1   9  10       47.38       34.22     30.32 o 
   2   9  10       14.20       22.30     18.02 o 
   3   9  10       41.91       21.56     21.54 o 
   4   9  10       56.22       37.94     27.01 o 
 -13   0  11       20.85       13.43      5.97 o 
 -11   0  11      248.01      271.71     17.02 o 
  -9   0  11       73.22       80.13     21.16 o 
  -7   0  11        0.01        3.59      3.32 o 
  -5   0  11      276.56      251.87     13.15 o 
  -3   0  11      129.12      139.35     11.29 o 
  -1   0  11       77.80       86.29     14.56 o 
   1   0  11       24.66       33.13     22.59 o 
   3   0  11      230.32      210.90     17.00 o 
   5   0  11        6.95        8.18      6.28 o 
   7   0  11      207.41      207.89     15.09 o 
   9   0  11       17.88       12.83      9.06 o 
  11   0  11       65.33       46.18     62.16 o 
 -13   1  11       46.19       32.40     16.13 o 
 -12   1  11      366.12      353.87     14.41 o 
 -11   1  11       91.54       84.27     25.06 o 
 -10   1  11     1264.10     1250.94     22.77 o 
  -9   1  11      233.42      251.79     12.59 o 
  -8   1  11      154.14      164.25      9.98 o 
  -7   1  11       73.88       74.40     15.55 o 
  -6   1  11      720.96      770.37     17.78 o 
  -5   1  11       75.04       80.32      7.24 o 
  -4   1  11        4.25        2.60      2.23 o 
  -3   1  11       59.70       53.92      3.74 o 
  -2   1  11      169.62      143.96     10.59 o 
  -1   1  11       59.73       37.89     12.51 o 
   0   1  11     1575.78     1481.25     40.57 o 
   1   1  11     1033.91      984.44     22.07 o 
   2   1  11      228.17      216.77      8.55 o 
   3   1  11      273.42      271.46     15.99 o 
   4   1  11      157.48      149.59      6.08 o 
   5   1  11       27.99       26.03      4.18 o 
   6   1  11       15.29       19.28      8.53 o 
   7   1  11        2.96        4.08      3.56 o 
   8   1  11      668.12      642.35     18.74 o 
   9   1  11       79.62       91.54     37.77 o 
  10   1  11      165.64      177.04     15.19 o 
  11   1  11      154.93      130.12     21.63 o 
  12   1  11        4.16        9.31     11.37 o 
 -13   2  11        7.30       10.50      5.17 o 
 -12   2  11       66.66       57.88     25.18 o 
 -11   2  11       70.42       59.74     22.52 o 
 -10   2  11      167.73      175.05     12.72 o 
  -9   2  11      192.29      195.02     10.36 o 
  -8   2  11        0.92        2.77      2.63 o 
  -7   2  11      110.56      106.70     10.28 o 
  -6   2  11      153.27      157.74      8.82 o 
  -5   2  11       10.39       14.32      4.52 o 
  -4   2  11      102.91      105.64      7.32 o 
  -3   2  11      894.72      719.05     98.33 o 
  -2   2  11     1504.51     1657.36     29.77 o 
  -1   2  11     1484.50     1464.53     41.67 o 
   0   2  11      105.91       91.43      7.19 o 
   1   2  11        1.63        3.79      2.30 o 
   2   2  11      156.80      137.32      8.44 o 
   3   2  11      131.03      134.70     12.12 o 
   4   2  11      118.83      120.01     13.32 o 
   5   2  11      378.89      377.90     20.35 o 
   6   2  11      172.53      196.33     15.25 o 
   7   2  11       60.61       54.74     20.85 o 
   8   2  11      117.67      121.47     18.44 o 
   9   2  11       57.98       63.81     27.08 o 
  10   2  11      559.20      535.88     23.91 o 
  11   2  11       52.97       47.83     27.40 o 
 -12   3  11       39.16       27.55     13.00 o 
 -11   3  11        3.30        3.98      3.94 o 
 -10   3  11       70.28       74.69     24.38 o 
  -9   3  11        5.60        7.65      5.40 o 
  -8   3  11        5.67        6.70      4.04 o 
  -7   3  11        0.26        3.54      2.59 o 
  -6   3  11       20.31       26.63      8.81 o 
  -5   3  11      349.46      365.39     12.78 o 
  -4   3  11      297.94      300.91      9.85 o 
  -3   3  11      164.94      161.76      6.83 o 
  -2   3  11      784.81      772.31     22.23 o 
  -1   3  11       12.15       23.34      9.39 o 
   0   3  11      411.30      458.98     17.34 o 
   1   3  11       46.51       66.55     20.21 o 
   2   3  11      955.87      974.86     30.02 o 
   3   3  11      308.10      318.99     17.09 o 
   4   3  11       90.99      100.00     33.04 o 
   5   3  11      123.86      119.13     30.76 o 
   6   3  11        0.33        1.85      5.53 o 
   7   3  11       38.24       35.84     15.73 o 
   8   3  11       31.44       26.91     16.43 o 
   9   3  11      143.65      136.74     16.73 o 
  10   3  11       99.17      100.61     24.94 o 
  11   3  11        0.13        4.41      5.69 o 
 -12   4  11       38.11       38.87     15.52 o 
 -11   4  11        2.80        9.21      6.44 o 
 -10   4  11       81.11       69.20     30.00 o 
  -9   4  11       19.66       19.10      6.27 o 
  -8   4  11        4.82        7.97      4.58 o 
  -7   4  11      636.02      643.06     17.89 o 
  -6   4  11      972.41      987.60     21.13 o 
  -5   4  11      986.86      975.00     23.31 o 
  -4   4  11       69.98       82.44      6.62 o 
  -3   4  11      202.05      203.26      8.30 o 
  -2   4  11      165.75      149.46      6.53 o 
  -1   4  11      783.44      829.76     25.02 o 
   0   4  11        1.18        6.56      5.71 o 
   1   4  11       24.66       35.62     13.81 o 
   2   4  11      179.02      165.12     16.32 o 
   3   4  11      341.86      352.42     18.84 o 
   4   4  11        0.01        3.99      5.22 o 
   5   4  11       10.16        6.60      6.69 o 
   6   4  11       15.23       21.65     10.60 o 
   7   4  11      690.60      738.21     26.50 o 
   8   4  11       78.42       65.57     28.92 o 
   9   4  11       25.52       24.56     12.67 o 
  10   4  11      140.79      129.45     23.78 o 
 -11   5  11        0.76        5.55      5.05 o 
 -10   5  11       60.94       55.75     31.76 o 
  -9   5  11       32.33       24.22     13.72 o 
  -8   5  11       19.70       15.79     11.44 o 
  -7   5  11      793.65      827.22     23.89 o 
  -6   5  11       21.28       16.89      7.33 o 
  -5   5  11       81.35       87.31     11.06 o 
  -4   5  11      277.58      305.84     13.85 o 
  -3   5  11      405.65      388.62     16.32 o 
  -2   5  11       22.49       16.22      7.06 o 
  -1   5  11      784.50      822.92     27.28 o 
   0   5  11       51.95       55.71     19.33 o 
   1   5  11      298.05      251.89     13.76 o 
   2   5  11      106.36      116.44     16.06 o 
   3   5  11      451.26      434.99     21.72 o 
   4   5  11      330.26      324.13     26.13 o 
   5   5  11      137.83      145.59     22.03 o 
   6   5  11      121.46      135.41     17.51 o 
   7   5  11       27.40       16.33      8.62 o 
   8   5  11       17.18       10.37      6.27 o 
   9   5  11       49.12       44.15     27.67 o 
  10   5  11       62.88       41.86     33.33 o 
 -10   6  11        5.04        3.75      4.24 o 
  -9   6  11        0.62        1.59      4.83 o 
  -8   6  11      152.08      174.62     15.84 o 
  -7   6  11        8.13        4.85      4.28 o 
  -6   6  11        0.69        4.24      4.02 o 
  -5   6  11      132.61      118.99     31.94 o 
  -4   6  11       22.68       24.75     12.37 o 
  -3   6  11      186.70      196.82     18.78 o 
  -2   6  11       15.74       21.75     10.31 o 
  -1   6  11       22.87        9.79      6.28 o 
   0   6  11      226.30      223.44     12.64 o 
   1   6  11      309.62      309.43     15.04 o 
   2   6  11      338.34      319.04     17.08 o 
   3   6  11        2.63        3.69      8.73 o 
   4   6  11      143.69      130.81     18.46 o 
   5   6  11        0.24        4.25      5.80 o 
   6   6  11       24.27       28.84     14.99 o 
   7   6  11       13.95       12.05     10.21 o 
   8   6  11       65.46       49.01     32.30 o 
   9   6  11      103.01      130.62     24.54 o 
  -9   7  11        0.27        0.13      7.78 o 
  -8   7  11       47.70       42.42     23.39 o 
  -7   7  11        6.86        3.74      5.83 o 
  -6   7  11       46.38       48.44     20.54 o 
  -5   7  11        0.07        3.57      7.13 o 
  -4   7  11      189.13      205.98     20.19 o 
  -3   7  11      285.71      266.92     20.39 o 
  -2   7  11       43.93       36.07     16.70 o 
  -1   7  11      130.15       87.99     43.49 o 
   0   7  11       19.64       17.32     10.61 o 
   1   7  11      155.61      160.97     18.71 o 
   2   7  11       83.17       74.49     21.27 o 
   3   7  11       39.81       32.83     18.79 o 
   4   7  11       19.46       16.98     11.85 o 
   5   7  11       66.16      100.68     19.13 o 
   6   7  11        2.11        5.11      4.91 o 
   7   7  11        2.60        7.34      7.39 o 
  -7   8  11      107.15      102.57     21.95 o 
  -6   8  11        0.00        6.54      7.03 o 
  -5   8  11       14.89       11.49      8.70 o 
  -4   8  11      107.03      127.77     23.04 o 
  -3   8  11        6.17        3.50      9.34 o 
  -2   8  11       40.63       43.73     22.95 o 
  -1   8  11      162.12       89.90     63.18 o 
   0   8  11       47.89       32.43     21.01 o 
   1   8  11      109.74       87.85     23.24 o 
   2   8  11      124.21      115.42     65.00 o 
   3   8  11      294.56      323.93     26.31 o 
   4   8  11       43.10       39.80     35.71 o 
   5   8  11        0.35        5.52      8.25 o 
  -3   9  11       53.21       40.85     31.96 o 
  -2   9  11        0.03        5.37      5.39 o 
  -1   9  11       58.28       12.20     15.94 o 
   0   9  11        2.00        5.17      8.65 o 
   1   9  11        0.49        5.63      9.15 o 
   2   9  11      161.32      138.34     26.37 o 
 -12   0  12      857.71      865.21     32.37 o 
 -10   0  12       14.97        9.73      6.41 o 
  -8   0  12      187.76      188.83     18.47 o 
  -6   0  12      113.61      117.73     12.68 o 
  -4   0  12      176.65      153.66     10.55 o 
  -2   0  12       26.69       20.63      7.24 o 
   0   0  12     1531.49     1654.99     54.83 o 
   2   0  12       35.01       33.20     24.14 o 
   4   0  12       11.18       11.33      6.60 o 
   6   0  12       32.11       31.30     18.04 o 
   8   0  12        6.71       14.50     24.22 o 
  10   0  12       24.94       26.01     35.36 o 
 -12   1  12        1.39        3.43      4.29 o 
 -11   1  12      234.56      206.66     11.89 o 
 -10   1  12       25.51       22.92      8.86 o 
  -9   1  12     1089.39     1110.16     20.61 o 
  -8   1  12      172.49      172.80     10.98 o 
  -7   1  12       23.91       21.69      6.38 o 
  -6   1  12      344.94      344.48     12.22 o 
  -5   1  12      646.78      629.02     15.43 o 
  -4   1  12      236.98      211.32      8.53 o 
  -3   1  12       15.28       14.08      4.23 o 
  -2   1  12        0.06        2.91      1.78 o 
  -1   1  12       63.56       62.50      6.00 o 
   0   1  12      261.26      244.05      8.06 o 
   1   1  12       13.73       16.44      5.69 o 
   2   1  12       34.88       39.84      5.83 o 
   3   1  12      476.15      457.17     17.64 o 
   4   1  12      122.43      114.51      9.85 o 
   5   1  12       81.74       78.88     10.43 o 
   6   1  12      359.19      370.24     19.80 o 
   7   1  12      502.25      527.19     20.04 o 
   8   1  12        0.07        4.08      5.52 o 
   9   1  12       87.35       93.05     60.10 o 
  10   1  12        7.00        9.39     10.41 o 
  11   1  12       35.84       32.87     28.37 o 
 -12   2  12      296.87      274.29     13.95 o 
 -11   2  12       64.81       47.32     21.19 o 
 -10   2  12      283.95      318.35     12.09 o 
  -9   2  12       18.85       22.18      7.74 o 
  -8   2  12       12.73       14.32      6.66 o 
  -7   2  12        7.79        9.34      3.52 o 
  -6   2  12       23.99       17.86      6.40 o 
  -5   2  12      132.02      133.53      8.85 o 
  -4   2  12       31.78       37.10      5.23 o 
  -3   2  12      868.24      871.29     17.50 o 
  -2   2  12        0.15        3.33      2.91 o 
  -1   2  12     3428.60     3476.93     49.93 o 
   0   2  12     2443.06     2438.00     53.25 o 
   1   2  12     1527.25     1553.02     31.62 o 
   2   2  12      165.38      176.18     12.72 o 
   3   2  12      290.31      298.80     14.69 o 
   4   2  12        0.75        5.61      4.40 o 
   5   2  12       21.71       23.50     11.87 o 
   6   2  12       33.86       32.51     14.64 o 
   7   2  12        6.62        8.84      6.00 o 
   8   2  12        0.03        1.86      7.47 o 
   9   2  12       30.02       27.60     15.98 o 
  10   2  12        7.76       26.40     21.79 o 
  11   2  12      473.92      516.86     34.08 o 
 -12   3  12        9.20       12.21      6.16 o 
 -11   3  12      171.11      171.67     13.02 o 
 -10   3  12       24.40       19.57      8.76 o 
  -9   3  12      156.01      170.38     12.04 o 
  -8   3  12       44.56       43.08     14.14 o 
  -7   3  12       62.11       64.67      9.78 o 
  -6   3  12      356.78      371.18     12.31 o 
  -5   3  12     1091.69     1096.90     22.77 o 
  -4   3  12       20.21       18.66      6.79 o 
  -3   3  12       19.67       28.01     10.52 o 
  -2   3  12       46.36       58.92     17.74 o 
  -1   3  12        3.72        4.12      5.19 o 
   0   3  12      143.77      138.71     10.78 o 
   1   3  12      793.83      801.07     30.38 o 
   2   3  12        4.38        4.43      4.99 o 
   3   3  12        0.48        4.84      4.73 o 
   4   3  12       14.54       13.37      9.64 o 
   5   3  12      123.67      127.44     15.26 o 
   6   3  12       59.49       57.10     24.18 o 
   7   3  12        0.97        4.30      8.10 o 
   8   3  12        4.57        3.78      7.96 o 
   9   3  12      486.41      514.05     24.22 o 
  10   3  12      233.00      250.00     23.70 o 
 -11   4  12      177.33      187.50     14.16 o 
 -10   4  12       73.94       57.38     30.00 o 
  -9   4  12       69.16       66.40     12.35 o 
  -8   4  12       79.47       74.66     11.83 o 
  -7   4  12       55.62       49.20     10.10 o 
  -6   4  12       17.41       18.05      7.68 o 
  -5   4  12       38.15       33.82     11.79 o 
  -4   4  12       54.78       45.75     15.27 o 
  -3   4  12       74.42       71.82     22.41 o 
  -2   4  12       64.76       69.13     13.56 o 
  -1   4  12       69.47       32.05     25.48 o 
   0   4  12       12.37       24.65     10.97 o 
   1   4  12        0.00        3.38      4.36 o 
   2   4  12       16.02       33.67     15.09 o 
   3   4  12       30.83       30.93     12.48 o 
   4   4  12       33.87       31.04     14.74 o 
   5   4  12       55.82       51.66     18.22 o 
   6   4  12       25.21       28.14     16.76 o 
   7   4  12        6.11        6.85      5.63 o 
   8   4  12      150.32      169.52     17.31 o 
   9   4  12       20.76       10.66     12.67 o 
  10   4  12      265.24      296.99     22.40 o 
 -10   5  12        6.76        8.82      6.32 o 
  -9   5  12       83.39      117.53     18.63 o 
  -8   5  12      165.88      180.97     19.42 o 
  -7   5  12       72.01       74.45     29.30 o 
  -6   5  12       56.81       44.60     19.48 o 
  -5   5  12        7.90        9.94      5.48 o 
  -4   5  12      147.72      138.99     20.94 o 
  -3   5  12      130.85      115.78     10.41 o 
  -2   5  12      214.09      221.91     13.70 o 
  -1   5  12      210.25      237.24     14.31 o 
   0   5  12       48.82       55.28     19.79 o 
   1   5  12       60.67       61.49     20.83 o 
   2   5  12       28.37       34.08     14.75 o 
   3   5  12       34.70       31.72     12.78 o 
   4   5  12        7.17       16.95      9.69 o 
   5   5  12     1254.41     1273.09     70.93 o 
   6   5  12      165.42      174.97     15.92 o 
   7   5  12        2.10        6.03      7.91 o 
   8   5  12       54.02       37.12     25.24 o 
   9   5  12       19.25       18.56     10.49 o 
  -9   6  12       67.29       53.86     38.77 o 
  -8   6  12        8.09       10.34      8.68 o 
  -7   6  12       79.17       65.93     36.62 o 
  -6   6  12       44.66       46.22     22.98 o 
  -5   6  12      676.99      651.02     29.29 o 
  -4   6  12      271.13      292.95     24.23 o 
  -3   6  12      124.75      135.01     20.35 o 
  -2   6  12      224.08      229.20     18.29 o 
  -1   6  12        0.94        2.60      6.97 o 
   0   6  12        0.95        3.03      4.96 o 
   1   6  12      342.66      336.25     15.81 o 
   2   6  12       28.28       28.30     13.12 o 
   3   6  12       37.79       22.51     10.19 o 
   4   6  12       13.16       11.38      8.42 o 
   5   6  12       37.34       21.91     11.79 o 
   6   6  12       13.50       12.75     12.10 o 
   7   6  12      156.09      161.05     18.14 o 
   8   6  12       21.62       13.78     22.23 o 
  -8   7  12       86.58       85.83     22.10 o 
  -7   7  12        2.46        0.96      5.48 o 
  -6   7  12      350.64      368.18     23.88 o 
  -5   7  12      115.21      140.19     20.08 o 
  -4   7  12      208.56      244.95     23.18 o 
  -3   7  12        5.53        6.89      5.61 o 
  -2   7  12        6.29        3.53      6.61 o 
  -1   7  12       64.17       81.34     32.83 o 
   0   7  12        5.71        9.34      8.44 o 
   1   7  12       48.68       45.81     32.84 o 
   2   7  12        1.65        9.50      9.44 o 
   3   7  12       13.86       12.43      9.61 o 
   4   7  12      182.85      202.17     15.61 o 
   5   7  12       18.72       14.91      9.29 o 
   6   7  12       42.84       29.70     16.37 o 
  -5   8  12        0.13        4.27      6.50 o 
  -4   8  12      217.92      246.91     24.43 o 
  -3   8  12       39.28       28.34     20.37 o 
  -2   8  12        7.54       13.20     10.29 o 
  -1   8  12        6.34        8.60      9.19 o 
   0   8  12       19.17       13.52     11.81 o 
   1   8  12        2.30        2.47      8.27 o 
   2   8  12        3.62       12.55      7.32 o 
   3   8  12       24.83       19.61     11.98 o 
   4   8  12        6.71        1.28     10.68 o 
 -11   0  13      184.76      171.12     14.43 o 
  -9   0  13      433.59      381.62     18.96 o 
  -7   0  13     1502.58     1418.75     38.20 o 
  -5   0  13     1079.50      807.14    173.37 o 
  -3   0  13       44.11       37.55     16.24 o 
  -1   0  13      247.11      255.60     21.27 o 
   1   0  13        4.01       12.71     26.64 o 
   3   0  13       89.64      121.01     70.85 o 
   5   0  13     2373.22     2365.67     99.93 o 
   7   0  13      315.23      317.24     36.95 o 
   9   0  13       44.29       47.73     45.11 o 
 -12   1  13      152.25      151.00     11.85 o 
 -11   1  13       17.44       14.17      6.49 o 
 -10   1  13      245.71      244.76     12.14 o 
  -9   1  13       76.26       69.22     12.78 o 
  -8   1  13       23.33       15.63      5.20 o 
  -7   1  13       16.12       14.10      5.18 o 
  -6   1  13       81.52       71.44     11.83 o 
  -5   1  13       21.06       18.17      5.41 o 
  -4   1  13      280.06      254.70     12.01 o 
  -3   1  13      125.78      117.80     13.04 o 
  -2   1  13      997.15      956.20     23.51 o 
  -1   1  13      510.11      546.79     21.84 o 
   0   1  13        4.17        5.59      2.32 o 
   1   1  13      595.71      573.59     39.55 o 
   2   1  13      461.77      467.63     30.85 o 
   3   1  13       76.19       67.98     29.16 o 
   4   1  13        4.46        5.35      8.61 o 
   5   1  13      217.23      214.80     25.13 o 
   6   1  13       73.53       78.29     54.63 o 
   7   1  13       12.21       18.27     14.32 o 
   8   1  13       22.18       13.82      9.69 o 
   9   1  13       39.49       41.07     32.89 o 
  10   1  13        0.18        5.55      7.43 o 
 -11   2  13        7.29        6.22      5.31 o 
 -10   2  13       76.28       71.43     13.51 o 
  -9   2  13      150.26      161.52      9.64 o 
  -8   2  13      133.89      120.06      9.01 o 
  -7   2  13       19.78       16.02      5.82 o 
  -6   2  13      635.04      651.61     20.89 o 
  -5   2  13       21.45       19.18      7.25 o 
  -4   2  13       18.49       13.93      5.54 o 
  -3   2  13       36.79       26.76      8.90 o 
  -2   2  13       35.22       21.73     14.38 o 
  -1   2  13       24.97       24.75      8.97 o 
   0   2  13       11.07        5.20      4.63 o 
   1   2  13       37.45       44.21     13.72 o 
   2   2  13      517.25      540.64     25.10 o 
   3   2  13      361.18      381.97     17.84 o 
   4   2  13      228.63      215.37     12.64 o 
   5   2  13       92.39       85.01     41.83 o 
   6   2  13        0.09        4.88     16.19 o 
   7   2  13       46.36       53.32     27.79 o 
   8   2  13      180.96      203.94     24.70 o 
   9   2  13      200.33      229.78     30.09 o 
  10   2  13        5.34        4.15      7.53 o 
 -11   3  13        4.56        5.44      7.77 o 
 -10   3  13      140.20      134.21     13.48 o 
  -9   3  13       22.06       19.93      9.95 o 
  -8   3  13        2.93        7.43      5.02 o 
  -7   3  13      101.63       95.24     13.40 o 
  -6   3  13        3.14        3.38      3.50 o 
  -5   3  13       29.00       28.14      9.51 o 
  -4   3  13      223.00      203.83     11.88 o 
  -3   3  13       27.73       22.49      7.88 o 
  -2   3  13       44.10       38.91     16.41 o 
  -1   3  13      431.51      404.49     18.78 o 
   0   3  13      345.72      351.43     18.07 o 
   1   3  13       65.96       74.58     10.84 o 
   2   3  13       95.64       99.54     13.79 o 
   3   3  13        0.13        0.44      5.15 o 
   4   3  13      591.87      601.58     22.20 o 
   5   3  13      164.23      169.78     16.91 o 
   6   3  13      173.43      157.99     17.97 o 
   7   3  13       43.84       38.22     26.06 o 
   8   3  13        9.97       14.47      8.74 o 
   9   3  13      223.88      211.17     24.05 o 
 -10   4  13       85.59       58.44     15.45 o 
  -9   4  13      191.82      189.96     20.06 o 
  -8   4  13        1.68        2.48      6.39 o 
  -7   4  13      410.72      423.90     17.41 o 
  -6   4  13        0.04        3.18      5.60 o 
  -5   4  13      239.46      248.52     11.96 o 
  -4   4  13        1.44        2.95      5.04 o 
  -3   4  13       10.59       14.06      6.54 o 
  -2   4  13       99.34      106.52     12.93 o 
  -1   4  13        8.45       12.99      5.91 o 
   0   4  13        9.51        9.03      4.68 o 
   1   4  13       15.94        6.41      4.13 o 
   2   4  13      115.55      114.63     12.78 o 
   3   4  13      274.67      286.12     17.69 o 
   4   4  13       92.58      102.24     12.48 o 
   5   4  13       71.99       81.20     13.64 o 
   6   4  13        1.98        3.42      4.54 o 
   7   4  13      228.18      218.33     16.63 o 
   8   4  13       12.32       13.78      7.38 o 
   9   4  13      297.19      336.66     33.72 o 
  -9   5  13       20.12       19.82     12.41 o 
  -8   5  13      126.13      129.38     28.72 o 
  -7   5  13       60.56       48.81     20.04 o 
  -6   5  13        0.26        5.31      6.08 o 
  -5   5  13       73.78       73.68     16.70 o 
  -4   5  13        2.34        8.79      6.32 o 
  -3   5  13      239.77      224.49     16.74 o 
  -2   5  13       23.03       19.39     10.39 o 
  -1   5  13      319.01      332.06     23.81 o 
   0   5  13      340.73      348.31     16.46 o 
   1   5  13       39.59       37.46     20.85 o 
   2   5  13      168.18      166.42     16.39 o 
   3   5  13      573.33      644.58     24.41 o 
   4   5  13       20.07       10.15      6.54 o 
   5   5  13        0.35        5.84      7.43 o 
   6   5  13      189.09      196.07     18.93 o 
   7   5  13      106.76      115.83     30.89 o 
   8   5  13       93.13       94.54     24.46 o 
  -8   6  13       80.35       57.10     37.06 o 
  -7   6  13        5.91        4.81      4.63 o 
  -6   6  13       21.30       23.09     17.48 o 
  -5   6  13       26.70       33.13     18.97 o 
  -4   6  13      144.14      172.63     27.43 o 
  -3   6  13        0.05        1.04      7.52 o 
  -2   6  13       57.21       67.06     15.64 o 
  -1   6  13      101.88       89.78     45.83 o 
   0   6  13       22.97       11.22     10.71 o 
   1   6  13       55.90       55.48     23.75 o 
   2   6  13       30.22       36.87     16.04 o 
   3   6  13       59.70       57.53     23.63 o 
   4   6  13       38.77       37.83     20.59 o 
   5   6  13        4.52        3.42      5.25 o 
   6   6  13       42.54       40.33     29.50 o 
   7   6  13       74.47       65.68     39.51 o 
  -6   7  13        1.10        8.42      8.03 o 
  -5   7  13      189.51      228.67     19.31 o 
  -4   7  13       32.33       23.30     20.42 o 
  -3   7  13       27.74       26.16     16.42 o 
  -2   7  13      226.49      302.28     20.90 o 
  -1   7  13       64.97       53.70     31.94 o 
   0   7  13       72.74       49.19     37.82 o 
   1   7  13       32.51       28.71     17.83 o 
   2   7  13      114.32      133.82     23.78 o 
   3   7  13      320.26      356.44     27.85 o 
   4   7  13      213.48      212.10     16.40 o 
   5   7  13       41.51       34.63     26.68 o 
  -3   8  13       30.03       31.27     23.35 o 
  -2   8  13       26.26       24.49     18.01 o 
  -1   8  13       94.29       95.84     22.29 o 
   0   8  13       26.14       14.10     15.79 o 
   1   8  13       29.46        0.45     10.17 o 
 -10   0  14     1163.40     1296.63     43.54 o 
  -8   0  14       43.21       41.80     16.67 o 
  -6   0  14       64.92       38.27     17.19 o 
  -4   0  14      286.37      276.39     22.26 o 
  -2   0  14      185.18      176.12     56.37 o 
   0   0  14      124.94      180.52     85.50 o 
   2   0  14        7.81        6.48      9.27 o 
   4   0  14      357.50      330.96     36.10 o 
   6   0  14      174.63      166.13    138.16 o 
   8   0  14       11.89       15.46     18.27 o 
 -11   1  14        8.55        9.37      5.91 o 
 -10   1  14       13.62        9.27      4.89 o 
  -9   1  14      144.13      135.59     13.27 o 
  -8   1  14       75.08       71.32     22.23 o 
  -7   1  14       41.22       34.85     11.94 o 
  -6   1  14       87.02       73.09     10.75 o 
  -5   1  14      285.02      290.04     12.45 o 
  -4   1  14      763.90      746.72     24.25 o 
  -3   1  14      211.28      194.37     14.93 o 
  -2   1  14        0.31        5.50      5.35 o 
  -1   1  14      150.25      136.99     47.19 o 
   0   1  14      176.23      148.12     38.46 o 
   1   1  14       27.01       27.54     14.89 o 
   2   1  14      293.13      328.11     26.94 o 
   3   1  14      532.75      597.01     35.81 o 
   4   1  14       41.48       44.10     23.80 o 
   5   1  14      714.65      730.42     38.94 o 
   6   1  14       82.38       66.71     39.41 o 
   7   1  14      106.86       78.95     53.70 o 
   8   1  14        0.05        7.58      8.17 o 
   9   1  14       10.31        9.84      8.46 o 
 -11   2  14      120.97      113.71     35.75 o 
 -10   2  14      383.08      429.87     19.32 o 
  -9   2  14      191.65      198.33     16.87 o 
  -8   2  14      100.23       91.24     11.26 o 
  -7   2  14      149.76      150.50     14.86 o 
  -6   2  14       39.12       24.72     10.12 o 
  -5   2  14      149.03      140.79     14.58 o 
  -4   2  14        0.38        2.35      2.69 o 
  -3   2  14        0.28        1.10      2.30 o 
  -2   2  14      101.15      113.50     11.73 o 
  -1   2  14        0.00        2.63      4.68 o 
   0   2  14      161.28      218.18     26.23 o 
   1   2  14      946.85      997.22     45.14 o 
   2   2  14        4.62       13.34     10.53 o 
   3   2  14       18.35       12.33      8.45 o 
   4   2  14       25.98       26.54     16.59 o 
   5   2  14        7.54        6.64     10.70 o 
   6   2  14        2.40        9.22      8.98 o 
   7   2  14       66.56       49.73     33.94 o 
   8   2  14       41.46       41.31     25.70 o 
   9   2  14       12.28        6.16      8.62 o 
 -10   3  14       25.57       14.72      9.97 o 
  -9   3  14       69.25       75.68     15.67 o 
  -8   3  14       14.80       12.03      6.53 o 
  -7   3  14        0.38        0.99      3.11 o 
  -6   3  14      228.08      207.10     14.65 o 
  -5   3  14        3.64        5.32      3.16 o 
  -4   3  14      385.11      364.62     14.87 o 
  -3   3  14      180.64      178.84     11.86 o 
  -2   3  14        1.19        4.07      4.05 o 
  -1   3  14       54.00       34.91     13.66 o 
   0   3  14      286.84      277.66     13.93 o 
   1   3  14       10.51        7.68      7.22 o 
   2   3  14      106.80      141.49     53.71 o 
   3   3  14      443.86      452.18     29.58 o 
   4   3  14       87.22       95.79     49.35 o 
   5   3  14        0.81        3.67      9.56 o 
   6   3  14      219.18      272.36     26.50 o 
   7   3  14       49.66       53.74     37.39 o 
   8   3  14       10.15       12.02     15.79 o 
  -9   4  14       11.26       14.90      8.89 o 
  -8   4  14       16.52       12.71     10.80 o 
  -7   4  14        7.55        8.16      7.30 o 
  -6   4  14       28.04       26.51     13.00 o 
  -5   4  14       49.25       56.45      9.35 o 
  -4   4  14       22.07       19.60     11.40 o 
  -3   4  14       16.74       21.41      9.13 o 
  -2   4  14        6.13        6.82      4.09 o 
  -1   4  14       54.76       39.58     19.25 o 
   0   4  14      139.08      142.02     14.08 o 
   1   4  14      118.36      112.57     18.18 o 
   2   4  14        0.08        4.57      4.73 o 
   3   4  14        6.19       10.05      7.18 o 
   4   4  14      166.55      162.82     67.37 o 
   5   4  14       20.67       15.44     10.53 o 
   6   4  14      191.74      190.26     21.96 o 
   7   4  14        9.11        6.25      7.48 o 
   8   4  14      151.36      143.15     31.16 o 
  -8   5  14      192.08      191.29     19.77 o 
  -7   5  14        5.19        6.24      5.05 o 
  -6   5  14       98.38      102.03     37.45 o 
  -5   5  14      773.95      839.50     31.20 o 
  -4   5  14      231.95      258.00     22.33 o 
  -3   5  14      107.78       99.33     41.67 o 
  -2   5  14       34.30       28.77     16.08 o 
  -1   5  14       61.64       51.34     19.08 o 
   0   5  14       47.10       55.48     25.54 o 
   1   5  14       75.80       61.62     30.83 o 
   2   5  14       21.74       15.41      8.79 o 
   3   5  14      148.29      161.66     16.32 o 
   4   5  14      117.58      133.01     15.96 o 
   5   5  14      205.68      225.10     23.38 o 
   6   5  14      867.16      964.30     43.28 o 
   7   5  14       68.10       47.54     46.20 o 
  -7   6  14        1.93        2.84      4.52 o 
  -6   6  14      172.05      190.96     19.95 o 
  -5   6  14        6.63        7.60      5.74 o 
  -4   6  14      140.71      138.68     26.51 o 
  -3   6  14       82.80       85.36     46.57 o 
  -2   6  14        8.02        5.66      7.87 o 
  -1   6  14       38.12       39.32     29.28 o 
   0   6  14        6.65        7.93     11.38 o 
   1   6  14       21.42       23.22     16.73 o 
   2   6  14        0.10        3.64      4.13 o 
   3   6  14        6.92        6.00      5.18 o 
   4   6  14        0.77        2.91      4.88 o 
   5   6  14       65.94       52.33     51.72 o 
  -4   7  14       15.32       23.16     24.86 o 
  -3   7  14       49.73       48.87     40.33 o 
  -2   7  14        1.04       10.83     12.57 o 
  -1   7  14       41.70       13.31     10.58 o 
   0   7  14       39.46       31.64     22.19 o 
   1   7  14       51.02       42.76     37.36 o 
   2   7  14        5.92        5.12     15.13 o 
   3   7  14       46.82       40.45     33.15 o 
  -9   0  15       15.55       23.07     11.04 o 
  -7   0  15      100.24      106.53     39.19 o 
  -5   0  15      199.75      216.83     29.07 o 
  -3   0  15      127.24      151.12     62.62 o 
  -1   0  15      457.34      497.53     42.29 o 
   1   0  15       31.26       42.70     22.44 o 
   3   0  15       70.74       84.51     54.65 o 
   5   0  15       81.29       79.89     49.28 o 
   7   0  15      309.25      328.71     42.74 o 
 -10   1  15       61.78       31.87     22.47 o 
  -9   1  15        3.08        3.33      5.00 o 
  -8   1  15        0.84        1.58      5.60 o 
  -7   1  15        2.53        2.06      6.15 o 
  -6   1  15       69.18       56.64     24.65 o 
  -5   1  15       66.85       75.01     32.35 o 
  -4   1  15      155.22      129.29     41.35 o 
  -3   1  15      249.11      220.30     18.74 o 
  -2   1  15        7.42        9.95      6.67 o 
  -1   1  15       10.49       24.14     10.89 o 
   0   1  15       12.99       20.17     15.64 o 
   1   1  15        0.09        8.09      7.45 o 
   2   1  15       18.32       15.69     11.68 o 
   3   1  15       23.23       29.16     21.94 o 
   4   1  15        6.04        5.05     12.11 o 
   5   1  15        0.74        8.13      9.99 o 
   6   1  15      251.98      257.81     25.44 o 
   7   1  15        3.29       -3.59     17.89 o 
   8   1  15       14.97       14.91      8.35 o 
 -10   2  15       98.80       74.55     51.48 o 
  -9   2  15       98.31       94.63     30.43 o 
  -8   2  15       31.74       28.54     11.99 o 
  -7   2  15       44.62       34.62     19.04 o 
  -6   2  15       10.48        7.76      5.28 o 
  -5   2  15       85.82       85.67     31.38 o 
  -4   2  15       29.95       29.27     12.23 o 
  -3   2  15       29.47       47.67     15.31 o 
  -2   2  15      255.91      256.42     21.20 o 
  -1   2  15      266.46      261.34     19.82 o 
   0   2  15      123.23      112.83     49.92 o 
   1   2  15       43.93       33.75     23.78 o 
   2   2  15      205.86      190.96     54.71 o 
   3   2  15       98.45      128.19     44.76 o 
   4   2  15      168.53      198.90     22.06 o 
   5   2  15       16.10       12.39     11.80 o 
   6   2  15      120.36      133.28     26.29 o 
   7   2  15        7.81        5.44      9.03 o 
   8   2  15        2.52       10.96     16.53 o 
  -9   3  15       15.27       11.08      8.00 o 
  -8   3  15      135.53      129.17     17.75 o 
  -7   3  15       40.04       31.24     17.95 o 
  -6   3  15      524.40      556.30     26.02 o 
  -5   3  15       73.61       64.17     29.05 o 
  -4   3  15        1.45        1.36      5.58 o 
  -3   3  15       63.35       49.98     25.05 o 
  -2   3  15       41.38       34.51     22.91 o 
  -1   3  15        8.09       12.87      8.49 o 
   0   3  15       68.72       75.43     36.18 o 
   1   3  15       48.74       42.48     27.77 o 
   2   3  15       16.84       15.62     10.30 o 
   3   3  15        5.64        6.32     11.77 o 
   4   3  15       84.12       74.40     49.09 o 
   5   3  15       39.06       54.07     44.13 o 
   6   3  15       63.88       45.76     37.00 o 
   7   3  15       61.81       61.36     44.21 o 
  -8   4  15        1.86        2.28      5.05 o 
  -7   4  15      156.48      148.05     21.86 o 
  -6   4  15        8.05       11.63      8.94 o 
  -5   4  15       29.67       24.39     15.33 o 
  -4   4  15      131.54      127.88     26.19 o 
  -3   4  15       10.89       21.30     13.80 o 
  -2   4  15       31.51       36.35     19.33 o 
  -1   4  15       86.63      102.96     19.18 o 
   0   4  15       39.46       43.25     19.81 o 
   1   4  15      166.41      167.67     23.69 o 
   2   4  15       49.60       61.48     42.79 o 
   3   4  15        1.33       11.28     11.11 o 
   4   4  15        4.05       10.70     12.59 o 
   5   4  15      155.35      176.48     29.68 o 
   6   4  15      260.45      328.27     30.97 o 
  -7   5  15       60.65       62.64     16.41 o 
  -6   5  15       36.03       73.88     34.47 o 
  -5   5  15      216.31      198.77     24.08 o 
  -4   5  15      632.21      678.27     29.87 o 
  -3   5  15      275.66      137.73    105.46 o 
  -2   5  15        5.67        4.55      5.03 o 
  -1   5  15       85.50       61.55     52.67 o 
   0   5  15       54.78       44.21     26.24 o 
   1   5  15      113.95      109.17     19.88 o 
   2   5  15        1.86        1.79      7.18 o 
   3   5  15       53.17       51.00     26.53 o 
   4   5  15       11.58       11.13      8.78 o 
   5   5  15      121.99      156.16     31.88 o 
  -5   6  15        0.56        5.70      6.15 o 
  -4   6  15        9.89       16.02     11.61 o 
  -3   6  15      159.56       74.99     67.84 o 
  -2   6  15        6.10        5.51      6.34 o 
  -1   6  15       31.65       22.11     20.31 o 
   0   6  15       11.30        5.54     12.42 o 
   1   6  15       54.61       55.98     55.69 o 
   2   6  15       11.26       12.70     15.28 o 
   3   6  15        1.95        4.80      6.25 o 
  -8   0  16        0.96        3.75      7.60 o 
  -6   0  16      147.36      192.13     25.45 o 
  -4   0  16       17.89       25.45     15.16 o 
  -2   0  16       52.89       63.62     37.46 o 
   0   0  16      486.32      509.54     46.35 o 
   2   0  16      640.94      706.43     53.28 o 
   4   0  16       35.22       42.61     43.79 o 
   6   0  16      158.65      123.02     27.89 o 
  -9   1  16        4.54        4.43      5.02 o 
  -8   1  16       70.20       52.05     34.90 o 
  -7   1  16       13.87       14.47      9.36 o 
  -6   1  16      199.86      218.23     15.74 o 
  -5   1  16       59.88       48.08     18.23 o 
  -4   1  16       38.39       36.62     18.27 o 
  -3   1  16      131.73      140.69     19.84 o 
  -2   1  16        0.02        1.45      6.92 o 
  -1   1  16      251.09      273.06     20.01 o 
   0   1  16       46.32       63.21     25.13 o 
   1   1  16      197.09      233.83     23.78 o 
   2   1  16       25.55       22.08     12.01 o 
   3   1  16       54.78       40.30     27.15 o 
   4   1  16       56.33       55.84     34.24 o 
   5   1  16        0.21        2.98      8.33 o 
   6   1  16        7.72       10.21     12.66 o 
   7   1  16       39.30       25.99     28.62 o 
  -8   2  16       14.59       14.50      9.07 o 
  -7   2  16        0.05        4.15      3.47 o 
  -6   2  16        0.29        1.88      5.14 o 
  -5   2  16       71.99       61.42     15.42 o 
  -4   2  16        9.06        8.81      6.06 o 
  -3   2  16       13.92       20.59     10.90 o 
  -2   2  16       20.11       20.72     14.55 o 
  -1   2  16      586.76      516.83     26.21 o 
   0   2  16      206.55      183.67     69.18 o 
   1   2  16       67.56       62.06     32.94 o 
   2   2  16       91.73       94.46     49.78 o 
   3   2  16       57.09       51.41     34.18 o 
   4   2  16        3.70        4.89      8.75 o 
   5   2  16       26.40       18.55     18.60 o 
   6   2  16       54.28       50.83     39.53 o 
  -8   3  16       70.61       56.28     44.74 o 
  -7   3  16      153.09      180.12     23.67 o 
  -6   3  16       89.93       88.47     18.60 o 
  -5   3  16       34.30       27.95     17.78 o 
  -4   3  16       49.77       47.41     31.72 o 
  -3   3  16        0.01        3.24      8.04 o 
  -2   3  16       10.05        9.46     11.21 o 
  -1   3  16        0.57        5.16      7.94 o 
   0   3  16       46.18       53.98     30.79 o 
   1   3  16        0.05        0.48     11.41 o 
   2   3  16       13.97        7.31     10.77 o 
   3   3  16       44.92       29.81     35.76 o 
   4   3  16       50.85       55.93     37.38 o 
   5   3  16       36.00       30.77     26.18 o 
   6   3  16        0.14        1.99     10.61 o 
  -7   4  16       20.49       19.22     18.33 o 
  -6   4  16       17.82       18.37     13.17 o 
  -5   4  16      171.38      190.78     28.74 o 
  -4   4  16       25.66       30.24     21.65 o 
  -3   4  16        0.37        3.73     10.23 o 
  -2   4  16       16.87       11.70      8.87 o 
  -1   4  16      206.88      191.16     23.42 o 
   0   4  16       93.63       82.21     18.98 o 
   1   4  16       19.18       21.91     16.71 o 
   2   4  16       38.01       39.19     22.32 o 
   3   4  16       11.47       24.02     15.64 o 
   4   4  16       11.38        2.45      9.18 o 
   5   4  16        0.26        7.72      7.52 o 
  -5   5  16       26.20       34.05     20.87 o 
  -4   5  16        0.69        4.54     12.59 o 
  -3   5  16       17.56       17.28     15.55 o 
  -2   5  16        0.00        8.20     15.64 o 
  -1   5  16       59.21       70.93     56.60 o 
   0   5  16      101.19      109.04     25.26 o 
   1   5  16       89.77       60.48     43.07 o 
   2   5  16       26.25       22.05     17.86 o 
   3   5  16        1.27        6.82     18.83 o 
  -1   6  16       62.09       40.23     76.73 o 
  -7   0  17       30.28       11.86     13.05 o 
  -5   0  17      103.80       53.12     51.95 o 
  -3   0  17        0.00        5.12      6.83 o 
  -1   0  17      402.34      451.14     40.88 o 
   1   0  17      120.44      134.29     86.07 o 
   3   0  17      104.88      125.87     28.40 o 
   5   0  17      245.91      236.82     35.55 o 
  -7   1  17        0.00        3.21      4.27 o 
  -6   1  17       60.90       46.80     26.50 o 
  -5   1  17       44.44       37.34     22.10 o 
  -4   1  17        3.37        5.23      5.81 o 
  -3   1  17       48.76       41.05     23.87 o 
  -2   1  17       65.88       68.55     40.78 o 
  -1   1  17       32.40       38.68     19.84 o 
   0   1  17      353.61      424.28     30.46 o 
   1   1  17        1.06        7.84     11.82 o 
   2   1  17       13.23       11.00      7.30 o 
   3   1  17       14.51       20.55     11.47 o 
   4   1  17      185.09      192.07     23.39 o 
   5   1  17        0.16        2.79     10.25 o 
  -7   2  17       21.21       30.36     14.83 o 
  -6   2  17      281.27      296.31     17.93 o 
  -5   2  17       12.56       14.64     11.19 o 
  -4   2  17        0.28        2.51      5.22 o 
  -3   2  17        2.98        4.10      7.47 o 
  -2   2  17      516.58      512.28     26.65 o 
  -1   2  17       16.46       10.02      7.35 o 
   0   2  17      234.07      254.59     28.55 o 
   1   2  17       88.01       88.09     56.32 o 
   2   2  17       10.71        1.95     13.27 o 
   3   2  17      190.59      222.09     25.26 o 
   4   2  17       21.25       30.24     22.64 o 
   5   2  17        4.33        9.02      8.63 o 
  -6   3  17        7.27        4.07      4.71 o 
  -5   3  17      127.82      148.32     33.86 o 
  -4   3  17        0.02        0.11      8.01 o 
  -3   3  17       55.78       57.30     15.18 o 
  -2   3  17       51.38       34.11     22.27 o 
  -1   3  17      144.96      144.75     19.41 o 
   0   3  17       47.50       36.45     25.85 o 
   1   3  17        5.11        5.14     10.62 o 
   2   3  17      109.22      122.51     25.56 o 
   3   3  17       29.28       25.40     23.93 o 
   4   3  17       34.25       25.90     23.58 o 
  -4   4  17       38.03       29.72     24.69 o 
  -3   4  17        1.98       11.96     11.78 o 
  -2   4  17       42.20       40.64     27.58 o 
  -1   4  17        1.24        1.72      5.47 o 
   0   4  17       15.01       13.13     13.10 o 
   1   4  17      109.64      120.35     47.52 o 
   2   4  17       74.80       62.95     52.71 o 
  -4   0  18        6.45        8.94     13.61 o 
  -2   0  18      291.35      312.83     39.86 o 
   0   0  18      249.03      337.08     49.02 o 
   2   0  18      159.47      168.15     32.80 o 
  -5   1  18       23.54       22.76     16.68 o 
  -4   1  18        3.71        6.81      6.39 o 
  -3   1  18       26.09       22.00     19.16 o 
  -2   1  18        6.77       10.53      6.51 o 
  -1   1  18      184.63      191.45     30.84 o 
   0   1  18      885.28      925.31     46.44 o 
   1   1  18       81.46       65.75     47.91 o 
   2   1  18      312.99      349.06     31.48 o 
   3   1  18       14.18       11.24     10.20 o 
  -4   2  18       17.25       14.40     17.38 o 
  -3   2  18       36.49       28.59     26.05 o 
  -2   2  18      128.10      121.47     17.98 o 
  -1   2  18       17.43       15.26     13.36 o 
   0   2  18        0.03        0.77      9.25 o 
   1   2  18       10.18        6.90      7.42 o 
   2   2  18       34.48       38.89     23.06 o 
  -3   3  18        9.35        5.80     15.17 o 
  -2   3  18        0.12        3.65      8.98 o 
  -1   3  18      125.95      100.26     21.33 o 
   0   3  18      211.32      209.80     26.54 o 
                                                 
